# Supplementary material for: The PeachSNP170K array facilitates insights into a large-scale population relatedness and genetic impacts on citrate content and flowering time
Source: Commun Biol. 2025 Jun 4;8:854. doi: 10.1038/s42003-025-08144-2 (PMC12137643; doi:10.1038/s42003-025-08144-2)
Supplement: Supplementary file 3 — Supplementary Data 1 [file 42003_2025_8144_MOESM3_ESM.xlsx]

## Sheet: Sheet1
Supplementary Data 1. Genomic data of 96 peach accessions downloaded from three previous studies.
Accession name	Origin	Type	Mapping rate (%)	Average mapping depth (×)	NCBI accession number	Base (bp)
Downloaded from Yu et al. (2018)23
Kashi 2	Xinjiang, PRC	Landrace	95.13	53.86	SRR3138115	13499904400
Kashi You Tao	Xinjiang, PRC	Landrace	94.12	63.71	SRR3138117	16230045800
Xinjiang Pan Tao	Xinjiang, PRC	Landrace	95.55	48.49	SRR3138121	12007731200
Pan Tao (Weihai)	Shandong, PRC	Landrace	92.29	49.26	SRR3138123	12676468200
Mao Tao (Luanchuan)	Henan, PRC	Landrace	96.11	54.24	SRR3138129	13279922800
You Tao (Jiyuan)	Henan, PRC	Landrace	91.67	56.76	SRR3138132	14686102800
Sunsplash_1	USA	Cultivar	94.9	65.44	SRR3138139	16452556000
Sunsplash_2	USA	Cultivar	95.46	60.76	SRR3138145	15255370400
Sunblaze	USA	Cultivar	94.57	65.26	SRR3138146	16446503750
Rui Pan 18	Beijing, PRC	Cultivar	95.28	57.66	SRR3138147	14446430000
Downloaded from Verde et al. (2013)29
Prunus ferganensis	Fergana Valley (former Soviet Union)	Cultivar	76.03	23.76	SRR502998	693671720
					SRR502999	7161193050
Sa Hua Hong Pan Tao	Southern China	Landrace	94.16	15.85	SRR502990	840693792
					SRR502991	3740161664
Shen Zhou Mitao	Northern China	Landrace	93.53	10.6	SRR502992	1245364920
					SRR502993	2508590276
Oro A	Brazil	Cultivar	93.75	33.06	SRR502986	8132213576
GF305	France	Cultivar	97.46	23.17	SRR502983	5479023760
Bolero	Italy	Cultivar	96	30.49	SRR501836	7590652962
F1 Contender x Ambra	Italy	Cultivar	87.22	23.74	SRR502997	6507613800
IF7310828	Italy	Cultivar	87.75	23.93	SRR503000	838886580
					SRR503001	5579331450
Yumyeong	Korea	Cultivar	94.45	28.1	SRR502994	6927247600
Quetta	Pakistan	Cultivar	89.12	15.74	SRR502987	918294576
					SRR502989	3614842316
Earligold	USA	Cultivar	86.11	54.55	SRR502995	8699400654
					SRR502996	8252773200
PLov2-2Nc (Reference genome)	USA	Cultivar	95.7	103.1	SRR502985	24965269082
Downloaded from Cao et al. (2014)32
NJN76	USA	Cultivar	89.52	3.7	SRR830577	851666550
Jin Feng	Henan, PRC	Cultivar	88.7	2.9	SRR830578	641373348
Li-07-1-13	NA	Cultivar	89.42	3.76	SRR830579	874714092
Hua Yu Lu	Zhejiang, PRC	Cultivar	90.05	4.45	SRR830569	1022077868
Zao Shang Hai Shui Mi	Shanghai, PRC	Cultivar	86.79	5.45	SRR830507	1665948256
Jin Mi Xia Ye Tao	Henan, PRC	Cultivar	91.62	5.46	SRR830498	1613650850
Bai Hua	Jiangsu, PRC	Cultivar	91.18	2.77	SRR830520	653582188
Okitsu	Japan	Cultivar	91.28	2.8	SRR830521	679038178
Hakuho	Japan	Cultivar	89.24	2.79	SRR830522	686805560
Okubo	Japan	Cultivar	87.86	2.61	SRR830524	622075482
Yu Bai	Henan, PRC	Cultivar	90.45	2.81	SRR830528	671746586
Bai Wu 8	Henan, PRC	Cultivar	89.82	2.73	SRR830537	661372698
Bai Shu 55 Bian Yi	Henan, PRC	Cultivar	90.19	2.83	SRR830538	701804656
Zhong Hua Shou Tao	Shandong, PRC	Cultivar	90.78	2.63	SRR830543	603247526
Shu Guang	Henan, PRC	Cultivar	90.62	2.86	SRR830544	715645000
Rui Guang 2	Beijing, PRC	Cultivar	90.59	3.21	SRR830545	794480806
Mei Gui Hong	Henan, PRC	Cultivar	90.51	3.06	SRR830546	746703944
Jing Yu	Beijing, PRC	Cultivar	90.08	3.18	SRR830547	784824278
May Fire	USA	Cultivar	91.77	3.3	SRR830548	802000836
Shuang Xi Hong	Henan, PRC	Cultivar	91.9	3.3	SRR830550	813980748
Yan Hong	Beijing, PRC	Cultivar	89.77	3.46	SRR830552	872298490
Hua Guang	Henan, PRC	Cultivar	91.37	3.76	SRR830553	964227096
Ban Xiao Hua Xing	Henan, PRC	Cultivar	91.92	2.65	SRR830557	612157490
Diao Zhi Bai	Anhui, PRC	Landrace	91.52	4.19	SRR830563	950857544
Da Xue Tao	Hebei, PRC	Landrace	90.3	4.11	SRR830564	933026738
Hei Bu Dai	Henan, PRC	Landrace	83.65	4.18	SRR830565	1007299762
Hong Ya Zui	Hebei, PRC	Landrace	86.35	4.42	SRR830566	1075542062
Ge Gu Tao	Hebei, PRC	Landrace	85.59	3.46	SRR830567	784997248
Ping Bei Zi	Jiangsu, PRC	Landrace	86.06	3.97	SRR830568	939767472
Fei Cheng Hong Li 6	Shandong, PRC	Landrace	88.13	2.99	SRR830570	635572336
Shan Dong Si Yue Ban	Shandong, PRC	Landrace	86.66	3.58	SRR830571	817775602
Bi Nan I	Xinjiang, PRC	Landrace	87.37	3.46	SRR830572	821825746
Qing Si Tao	Yunnan, PRC	Landrace	88.12	3.83	SRR830573	882078400
Li He Tian Ren	Xinjiang, PRC	Landrace	84.31	3	SRR830574	668705156
Hong Li Guang	Xinjiang, PRC	Landrace	89.41	4.03	SRR830575	932439914
Xian Tao	Guangxi, PRC	Landrace	84.45	3.7	SRR830576	884990274
Xin Jiang Huang Rou	Xinjiang, PRC	Landrace	93.28	3.42	SRR830514	841289428
Tian Ren Tao	Gansu, PRC	Landrace	91.59	5.33	SRR830502	1477968086
Qing Zhou Bai Pi Mi Tao	Shandong, PRC	Landrace	92.29	5.51	SRR830504	1531122698
Zao Shu Huang Gan	Gansu, PRC	Landrace	90.87	5.46	SRR830505	1569651202
Fei Cheng Bai Li 10	Shandong, PRC	Landrace	91.19	5.58	SRR830506	1597426362
Nan Shan Tian Tao	Guangdong, PRC	Landrace	90.36	4.88	SRR830508	1317623230
Huo Lian Jin Dan	Yunnan, PRC	Landrace	91.4	5.9	SRR830509	1650413590
Hun Chun Tao	Jilin, PRC	Landrace	91.7	5.98	SRR830510	1639906128
Ka Shi Huang Rou Li Guang	Xinjiang, PRC	Landrace	91.89	5.88	SRR830496	1787562924
Sa Hua Hong Pan Tao	Shanghai, PRC	Landrace	90.4	5.74	SRR830497	1708842268
Ka Shi 1	Xinjiang, PRC	Landrace	91.03	2.96	SRR830518	736824956
Xin Jiang Pan Tao 1	Xinjiang, PRC	Landrace	91.74	2.67	SRR830519	619729264
Shang Hai Shui Mi	Shanghai, PRC	Landrace	89.49	2.93	SRR830523	729445458
Shi Wo Shui Mi	Beijing, PRC	Landrace	90.88	2.87	SRR830525	709038526
Wu Yue Xian	Beijing, PRC	Landrace	89.95	2.81	SRR830526	671479928
Tian Jin Shui Mi	Tianjin, PRC	Landrace	89.82	3.23	SRR830527	814745834
Shen Zhou Shui Mi	Hebei, PRC	Landrace	89.96	2.87	SRR830529	700336224
Bian Tao	Shanxi, PRC	Landrace	90.16	2.85	SRR830530	688312996
Jin Ta You Pan Tao	Gansu, PRC	Landrace	90.72	3.26	SRR830531	816639978
Wu Yue Xian Bian Gan	Beijing, PRC	Landrace	90.84	2.91	SRR830532	708449154
Rou Pan Tao	Gansu, PRC	Landrace	92.81	2.88	SRR830533	680651160
Xia Miao 1	Shanxi, PRC	Landrace	90.89	2.88	SRR830534	700255766
Long 1-2-4	Gansu, PRC	Landrace	92.64	2.62	SRR830535	609884380
Qing Tao	Guizhou, PRC	Landrace	90.14	2.79	SRR830536	685633774
Da Hong Pao	Hubei, PRC	Landrace	91	2.69	SRR830539	639404920
Ji Lin 8903	Jilin, PRC	Landrace	89.8	2.88	SRR830541	706631842
Shi Tou Tao	Henan, PRC	Landrace	90.22	2.83	SRR830542	693780416
Ying Ge Tao	Taiwan, PRC	Landrace	89.98	3.1	SRR830549	761339068
Suan Tao	Shandong, PRC	Landrace	91.68	3.55	SRR830551	874790336
Wu Hei Ji Rou Tao	Anhui, PRC	Landrace	88.78	2.95	SRR830540	716923410
Ju Hua Tao	Hebei, PRC	Landrace	89.39	2.93	SRR830554	705883906
Sa Hong Tao	Henan, PRC	Landrace	89.06	3.17	SRR830555	785674918
Sa Hong Long Zhu Tao	Henan, PRC	Landrace	90.97	2.94	SRR830556	714192346
Hong Shou Xing	Hebei, PRC	Landrace	89.85	3.01	SRR830558	739762996
Shou Bai	Hebei, PRC	Landrace	89.76	3.06	SRR830559	728331884
Hong Chui Zhi	Hebei, PRC	Landrace	90.1	2.71	SRR830560	622807346
Zhu Fen Chui Zhi	Hebei, PRC	Landrace	89.19	2.94	SRR830561	700731262
Yuan Yang Chui Zhi	Hebei, PRC	Landrace	88.54	2.95	SRR830562	710134558
