# Supplementary material for: The PeachSNP170K array facilitates insights into a large-scale population relatedness and genetic impacts on citrate content and flowering time
Source: Commun Biol. 2025 Jun 4;8:854. doi: 10.1038/s42003-025-08144-2 (PMC12137643; doi:10.1038/s42003-025-08144-2)
Supplement: Supplementary file 4 — Supplementary Data 2 [file 42003_2025_8144_MOESM4_ESM.xlsx]

## Sheet: Sheet1
Supplementary Data 2. 192 peach accessions used for SNP variants validation.
Cultivar name	Origin	Type
Yi Hong Shui Mi	Beijing,PRC	Landrace
Wu Yue Xian	Beijing,PRC	Landrace
Yi Xian Bai	Beijing,PRC	Landrace
Yi Xian Hong	Beijing,PRC	Landrace
Xia Zhi Tao	Fujian,PRC	Landrace
Long 1-2-4	Gansu,PRC	Landrace
Zhangbai 8	Gansu,PRC	Landrace
Zao Fen Tao	Gansu,PRC	Landrace
Shen Zhou Bai Mi	Hebei,PRC	Landrace
Diao Zhi Bai	Hebei,PRC	Landrace
Huang Jin Pan Tao	Jiangsu,PRC	Landrace
Wan Pan Tao	Jiangsu,PRC	Landrace
Zao Sheng Huang Jin	Liaoning,PRC	Landrace
Zao Huang Jin	Liaoning,PRC	Landrace
Bai Yin Tao	Shandong,PRC	Landrace
Liu Yue Xian	Shandong,PRC	Landrace
Bai Mang Pan Tao	Shanghai,PRC	Landrace
Chen Pu Pan Tao	Shanghai,PRC	Landrace
Sa Hua Hong Pan Tao	Shanghai,PRC	Landrace
Xie Ma Mao Tao	Sichuan,PRC	Landrace
Yun Huang 1	Yunnan,PRC	Landrace
Yu Lu	Zhejiang,PRC	Landrace
Yu Lu Pan Tao	Zhejiang,PRC	Landrace
Chang Sheng Pan Tao	Zhejiang,PRC	Landrace
62-2-13	Beijing,PRC	Cultivar
Jing Chuan	Beijing,PRC	Cultivar
64-2-13	Beijing,PRC	Cultivar
Rui Pan 4	Beijing,PRC	Cultivar
Lv Hua 9 (Yan Hong)	Beijing,PRC	Cultivar
Qiu Bao Zhu	Beijing,PRC	Cultivar
86-4-1	Beijing,PRC	Cultivar
83-6-11	Beijing,PRC	Cultivar
Lv Hua 7 (Qiu Yan)	Beijing,PRC	Cultivar
Jing Yu	Beijing,PRC	Cultivar
Yan Feng	Beijing,PRC	Cultivar
Rui Guang 33	Beijing,PRC	Cultivar
85-1-2	Beijing,PRC	Cultivar
Rui Pan 2	Beijing,PRC	Cultivar
Rui Guang 3	Beijing,PRC	Cultivar
Beijing 8	Beijing,PRC	Cultivar
Beijing 28	Beijing,PRC	Cultivar
Beijing 5	Beijing,PRC	Cultivar
Zao Yu	Beijing,PRC	Cultivar
Rui Hong	Beijing,PRC	Cultivar
Tuancheng Zao Sheng	Beijing,PRC	Cultivar
Rui Guang 3	Beijing,PRC	Cultivar
Qing Feng	Beijing,PRC	Cultivar
Bei Nong 2	Beijing,PRC	Cultivar
Zao Hong Zhu	Beijing,PRC	Cultivar
Zao Mei	Beijing,PRC	Cultivar
Shuang Feng	Beijing,PRC	Cultivar
Jing Chun	Beijing,PRC	Cultivar
Yan Huang	Beijing,PRC	Cultivar
Jin Hong Tao	Gansu,PRC	Cultivar
Wan Shi Ji	Hebei,PRC	Cultivar
Ji 2102	Hebei,PRC	Cultivar
Jin Shi Ji	Hebei,PRC	Cultivar
Wan Hong Mi	Hebei,PRC	Cultivar
Xia Feng Mi	Hebei,PRC	Cultivar
Li Hong	Hebei,PRC	Cultivar
Zao Hong Mi	Hebei,PRC	Cultivar
Chun Xia Mi	Hebei,PRC	Cultivar
Yu Tian	Henan,PRC	Cultivar
Yu Hong	Henan,PRC	Cultivar
Hua Guang	Henan,PRC	Cultivar
Zhong You Tao 4	Henan,PRC	Cultivar
Shu Guang	Henan,PRC	Cultivar
Yan Guang	Henan,PRC	Cultivar
Xin Bai Hua	Jiangsu,PRC	Cultivar
Jin Cheng	Jiangsu,PRC	Cultivar
Yu Hua 1	Jiangsu,PRC	Cultivar
Qiu Kui	Jiangsu,PRC	Cultivar
Qiu Xiang Mi	Jiangsu,PRC	Cultivar
Yu Hua 2	Jiangsu,PRC	Cultivar
124 Pan Tao	Jiangsu,PRC	Cultivar
Xia Hui 6	Jiangsu,PRC	Cultivar
Zhao Hui	Jiangsu,PRC	Cultivar
Zao Bai Mi	Jiangsu,PRC	Cultivar
Jin Hua Lu	Jiangsu,PRC	Cultivar
Zao Yan	Jiangsu,PRC	Cultivar
Zhao Xia	Jiangsu,PRC	Cultivar
Xue Xiang Lu	Jiangsu,PRC	Cultivar
Zao Tian Tao	Jiangsu,PRC	Cultivar
Bai Xiang Lu	Jiangsu,PRC	Cultivar
Xia Hui 2	Jiangsu,PRC	Cultivar
Zhong Shan Zao Lu	Jiangsu,PRC	Cultivar
Zao Hong Lu	Jiangsu,PRC	Cultivar
Dalian 4-18	Liaoning,PRC	Cultivar
Pin 4-11	Liaoning,PRC	Cultivar
Nan Wu	Liaoning,PRC	Cultivar
Bei Si	Liaoning,PRC	Cultivar
Gao Feng	Liaoning,PRC	Cultivar
Cheng yan	Liaoning,PRC	Cultivar
Huang Lu	Liaoning,PRC	Cultivar
Dalian 22-6	Liaoning,PRC	Cultivar
Hong Gan Lu	Liaoning,PRC	Cultivar
Lu Xiang	Liaoning,PRC	Cultivar
Jin Xiu (Hu 401)	Shanghai,PRC	Cultivar
Da Tuan Mi Lu	Shanghai,PRC	Cultivar
Feng Lu	Shanghai,PRC	Cultivar
Chun Hua	Shanghai,PRC	Cultivar
Duan Yu	Shanxi,PRC	Cultivar
Yun Shu 1	Zhejiang,PRC	Cultivar
Jin Kui	Zhejiang,PRC	Cultivar
Xue Yu Lu	Zhejiang,PRC	Cultivar
Yuan Dong Bai Tao	Zhejiang,PRC	Cultivar
Zao Kui Lu	Zhejiang,PRC	Cultivar
Mei Gui Lu	Zhejiang,PRC	Cultivar
Zao Xia Lu	Zhejiang,PRC	Cultivar
Shuho	Japan	Cultivar
Yamaichi hakuto	Japan	Cultivar
Takei Hakuho	Japan	Cultivar
Kanto 14	Japan	Cultivar
Hakuto	Japan	Cultivar
Ichinomiya Simizu	Japan	Cultivar
Myojo	Japan	Cultivar
Matsumori	Japan	Cultivar
Shinokubo	Japan	Cultivar
Kanto 5	Japan	Cultivar
Okitsu	Japan	Cultivar
Nippon Simizu	Japan	Cultivar
Okubo	Japan	Cultivar
Okayama 500	Japan	Cultivar
Kalyo Hakuho	Japan	Cultivar
Du Hakuho	Japan	Cultivar
Hakuho	Japan	Cultivar
Sunago Wase	Japan	Cultivar
Shimizu Hakuto	Japan	Cultivar
Chiyohime	Japan	Cultivar
Saotome	Japan	Cultivar
Hatsukami	Japan	Cultivar
Globehaven	USA	Cultivar
Babygold 8	USA	Cultivar
Royal Riont	USA	Cultivar
Elberta	USA	Cultivar
Androreda	USA	Cultivar
Crimson red	USA	Cultivar
Aurelia	USA	Cultivar
Bix	USA	Cultivar
Early Crawford	USA	Cultivar
Redskin	USA	Cultivar
Babygold 6	USA	Cultivar
NJC77	USA	Cultivar
Babygold 7	USA	Cultivar
Fortuna	USA	Cultivar
Shasta	USA	Cultivar
Loring	USA	Cultivar
Flavortop	USA	Cultivar
unknown	USA	Cultivar
Suncling	USA	Cultivar
Vivian	USA	Cultivar
Babygold 5	USA	Cultivar
NJ250	USA	Cultivar
Frederica	USA	Cultivar
Cullinan	USA	Cultivar
Redtop	USA	Cultivar
McNeely	USA	Cultivar
Tropicsnow	USA	Cultivar
Flordaguard	USA	Cultivar
Spring Red	USA	Cultivar
Trubador	USA	Cultivar
Sunraycer	USA	Cultivar
Desertred	USA	Cultivar
Vallegrande	USA	Cultivar
Robin	USA	Cultivar
NJN76	USA	Cultivar
Early Red 2	USA	Cultivar
Flordaglo	USA	Cultivar
Sunwright	USA	Cultivar
NJC106	USA	Cultivar
Flordaking	USA	Cultivar
Sunsplash	USA	Cultivar
NJN72	USA	Cultivar
Early Grand	USA	Cultivar
Flordaprince	USA	Cultivar
Flordacrest	USA	Cultivar
Springtime	USA	Cultivar
Royal gold	USA	Cultivar
Dixon	USA	Cultivar
Havis	USA	Cultivar
Sunon	Brazil	Cultivar
Bulgaria 1	Bulgaria	Cultivar
Harbrite	Canada	Cultivar
Nectarine	France	Cultivar
Fuzador	France	Cultivar
Venus	Italy	Cultivar
Italian 5	Italy	Cultivar
Vega	Italy	Cultivar
Great Diamond	Italy	Cultivar
Favolate 3	Italy	Cultivar
Early Star	Italy	Cultivar
Sandasiji	Russia	Cultivar
