# Supplementary material for: The PeachSNP170K array facilitates insights into a large-scale population relatedness and genetic impacts on citrate content and flowering time
Source: Commun Biol. 2025 Jun 4;8:854. doi: 10.1038/s42003-025-08144-2 (PMC12137643; doi:10.1038/s42003-025-08144-2)
Supplement: Supplementary file 5 — Supplementary Data 3 [file 42003_2025_8144_MOESM5_ESM.xlsx]

## Sheet: Sheet1
Supplementary Data 3. Genotype comparison between the PeachSNP170K array and re-sequencing data.
Code	No. of SNPs	No. of consistent SNPs	Percentage (%)	Missing rate (%)
				PeachSNP170K array	Re-sequencing
P012	89753	66242	73.8048	0.481586	5.2598
P014	89925	86638	96.3447	0.22061	5.98109
P019	89169	86106	96.5649	1.16219	7.62962
P028	89841	80698	89.8231	0.452484	3.56234
P032	89232	82509	92.4657	1.19317	4.26573
P042	89943	83034	92.3185	0.268487	4.46311
P062	89949	87616	97.4063	0.185875	8.74519
P067	89956	83117	92.3974	0.230936	5.73915
P073	89675	85329	95.1536	0.637421	7.97171
P074	89369	86696	97.009	0.963172	10.0353
P077	89443	81581	91.21	0.889949	2.42004
P101	89918	85616	95.2156	0.314486	7.5897
P106	89868	83778	93.2234	0.34922	6.34135
P114	89445	82335	92.051	0.894642	5.69395
P122	90036	82778	91.9388	0.2131	2.89715
P143	89641	86449	96.4391	0.350159	6.27569
P164	90142	83261	92.3665	0.099509	6.30786
P181	89969	88646	98.5295	0.266609	10.341
P184	89289	83104	93.0731	0.916234	6.13445
P196	89924	87328	97.1131	0.34922	8.41952
P209	89659	82409	91.9138	0.620523	6.31505
P222	89909	85617	95.2263	0.232814	7.95441
P223	90072	85649	95.0895	0.161467	6.6559
P225	89882	83555	92.9608	0.261915	5.31811
P226	89752	86586	96.4725	0.573585	9.78834
P228	89929	85841	95.4542	0.372689	7.04159
P237	89917	83038	92.3496	0.2131	6.76831
P241	89813	84564	94.1556	0.441219	5.86709
P271	89838	83297	92.7191	0.424322	4.64129
P271	89838	83297	92.7191	0.424322	4.64129
P275	90225	85579	94.8507	0.0150202	6.34317
P312	90027	86379	95.9479	0.0535096	8.71263
P319	90107	84576	93.8617	0.0807337	6.69018
P324	90207	87166	96.6289	0.0309792	7.18414
P326	90063	84306	93.6078	0.100448	7.6504
P326	90063	84306	93.6078	0.100448	7.6504
P338	90132	83947	93.1378	0.0929377	5.13836
P339	90175	83355	92.4369	0.0600809	4.57766
P365	89473	87215	97.4763	0.256283	6.89003
P388	90090	84862	94.1969	0.0713461	8.30055
P402	88928	87699	98.618	1.14999	9.6888
P408	87990	83335	94.7096	2.43797	6.8427
P428	89886	58288	64.8466	0.0431832	8.14749
P453	90005	82792	91.986	0.145508	6.92547
P453	90005	82792	91.986	0.145508	6.92547
P453	90005	82792	91.986	0.145508	6.92547
P456	89975	83463	92.7624	0.128611	6.52892
P469	89910	83987	93.4123	0.160529	8.4284
P479	90132	86051	95.4722	0.051632	7.43269
P483	90103	86349	95.8337	0.0535096	7.46609
Average	89811.9	83719.1	93.2175	0.389775	6.71028
Note: codes in column 1 refer to Supplementary Data 4.
