# Supplementary material for: The PeachSNP170K array facilitates insights into a large-scale population relatedness and genetic impacts on citrate content and flowering time
Source: Commun Biol. 2025 Jun 4;8:854. doi: 10.1038/s42003-025-08144-2 (PMC12137643; doi:10.1038/s42003-025-08144-2)
Supplement: Supplementary file 6 — Supplementary Data 4 [file 42003_2025_8144_MOESM6_ESM.xlsx]

## Sheet: Sheet1
Supplementary Data 4. 489 peach accessions genotyped by the PeachSNP170K array.
Aceesion ID	Name	Type	Origin	Cluster
P001	Guizhou Mao Tao	Semi-domesticated	Guizhou, PRC	unclustered
P002	Wu Tao	Landrace	Fujian, PRC	Clr15
P003	Xie Ma Mao Tao	Landrace	Sichuan, PRC	unclustered
P004	62-2-13	Cultivar	Beijing, PRC	unclustered
P005	Jing Chuan	Cultivar	Beijing, PRC	unclustered
P006	Xinjiang Da Tian Ren	Landrace	Xinjiang, PRC	unclustered
P007	Dalian 4-18	Cultivar	Liaoning, PRC	Clr4
P008	Wan Shi Ji	Cultivar	Hebei, PRC	unclustered
P009	Dalian 3-17	Cultivar	Liaoning, PRC	Clr4
P010	Xin Bai Hua	Cultivar	Jiangsu, PRC	unclustered
P011	Globehaven	Cultivar	USA	Clr9
P012	Linhuang 9	Landrace	Gansu, PRC	Clr1
P013	Xiang Tao	Landrace	Liaoning, PRC	Clr1
P014	Shenzhou Bai Mi	Landrace	Hebei, PRC	Clr1
P015	Feicheng Hong Li	Landrace	Shandong, PRC	unclustered
P016	Venus	Cultivar	Italy	Clr6
P017	Wan Bai Mi	Cultivar	Jiangsu, PRC	Clr2
P018	62-9-5	Cultivar	Beijing, PRC	unclustered
P019	Italian 5	Cultivar	Italy	Clr6
P020	Babygold 8	Cultivar	USA	Clr9
P021	Jin Xiu	Cultivar	Shanghai, PRC	unclustered
P022	Yan Huang	Cultivar	Beijing, PRC	unclustered
P023	Jin Cheng	Cultivar	Jiangsu, PRC	unclustered
P024	Royal Riont	Cultivar	USA	Clr6
P025	64-2-13	Cultivar	Beijing, PRC	unclustered
P026	6-51	Cultivar	Henan, PRC	Clr8
P027	Xiang Jiao Tao	Cultivar	Liaoning, PRC	Clr7
P028	Elberta	Cultivar	USA	unclustered
P029	Long 1-2-4	Landrace	Gansu, PRC	Clr1
P030	Androroda	Cultivar	USA	unclustered
P031	Crimson red	Cultivar	USA	Clr6
P032	Ji 2102	Cultivar	Hebei, PRC	unclustered
P033	Rui Pan 4	Cultivar	Beijing, PRC	Clr10
P034	NJ257	Cultivar	USA	unclustered
P035	NJC237	Cultivar	USA	unclustered
P036	Huang Jin Pan Tao	Landrace	Shanghai, PRC	Clr10
P037	Shuho	Cultivar	Japan	Clr20
P038	Aurelia	Cultivar	USA	Clr6
P039	Jin Shi Ji	Cultivar	Hebei, PRC	unclustered
P040	Wan Hong Mi	Cultivar	Hebei, PRC	unclustered
P041	Nan Wu	Cultivar	Liaoning, PRC	unclustered
P042	Wan Shuo Mi	Cultivar	Jiangsu, PRC	unclustered
P043	Havis	Cultivar	USA	unclustered
P044	Lv Hua 9	Cultivar	Beijing, PRC	unclustered
P045	2-7-2	Cultivar	Liaoning, PRC	Clr7
P046	NJC96	Cultivar	USA	unclustered
P047	Long 2-4-6	Landrace	Gansu, PRC	Clr1
P048	Yamaichi hakuto	Cultivar	Japan	unclustered
P049	Wan Huang Jin	Cultivar	Japan	Clr10
P050	Yi Hong Shui Mi	Cultivar	Beijing, PRC	unclustered
P051	Shen Zhou Bai Mi	Landrace	Hebei, PRC	unclustered
P052	64-7-10	Cultivar	Beijing, PRC	unclustered
P053	Takei Hakuho	Cultivar	Japan	unclustered
P054	Qiu Bao Zhu	Cultivar	Beijing, PRC	Clr2
P055	86-4-1	Cultivar	Beijing, PRC	unclustered
P056	Bai Hua Shui Mi	Landrace	Jiangsu, PRC	Clr2
P057	Bix	Cultivar	USA	unclustered
P058	Yu Lu	Landrace	Zhejiang, PRC	Clr5
P059	Zhangbai 8	Landrace	Gansu, PRC	Clr1
P060	Kanto 14	Cultivar	Japan	unclustered
P061	Early Crawford	Cultivar	USA	unclustered
P062	Nectared 4	Cultivar	USA	unclustered
P063	Yu Hua 1	Cultivar	Jiangsu, PRC	Clr10
P064	Bei Si	Cultivar	Liaoning, PRC	Clr4
P065	6-46	Cultivar	Henan, PRC	Clr8
P066	83-6-11	Cultivar	Beijing, PRC	unclustered
P067	2-4-7	Cultivar	Beijing, PRC	unclustered
P068	Qiu Kui	Cultivar	Jiangsu, PRC	unclustered
P069	Redskin	Cultivar	USA	unclustered
P070	Babygold 6	Cultivar	USA	unclustered
P071	NJC77	Cultivar	USA	unclustered
P072	Dixon	Cultivar	USA	unclustered
P073	Babygold 7	Cultivar	USA	unclustered
P074	Fortuna	Cultivar	USA	Clr21
P075	Shasta	Cultivar	USA	Clr8
P076	Loring	Cultivar	USA	unclustered
P077	Qiu Xiang Mi	Cultivar	Jiangsu, PRC	Clr10
P078	Bulgaria 1	Cultivar	Bulgaria	unclustered
P079	2-24-19	Cultivar	Beijing, PRC	unclustered
P080	Xizhuang 1	Landrace	Gansu, PRC	Clr1
P081	Nectaross	Cultivar	Italy	Clr6
P082	Rui Guang 27	Cultivar	Beijing, PRC	unclustered
P083	96-6-42	Cultivar	Beijing, PRC	unclustered
P084	NJC19	Cultivar	USA	unclustered
P085	NJN69	Cultivar	USA	Clr24
P086	Linbai 4	Landrace	Gansu, PRC	Clr1
P087	Hakuto	Cultivar	Japan	Clr2
P088	Lv Hua 7	Cultivar	Beijing, PRC	Clr7
P089	Jing Yu	Cultivar	Beijing, PRC	unclustered
P090	Da Tuan Mi Lu	Cultivar	Shanghai, PRC	unclustered
P091	Flavortop	Cultivar	USA	unclustered
P092	Yu Hua 2	Cultivar	Jiangsu, PRC	unclustered
P093	Brazil 1	Cultivar	Brazil	unclustered
P094	Nectarine	Cultivar	France	unclustered
P095	Wan Pan Tao	Landrace	Jiangsu, PRC	unclustered
P096	NJN78	Cultivar	USA	Clr23
P097	Bai Yin Tao	Landrace	Shandong, PRC	Clr7
P098	Gao Feng	Cultivar	Liaoning, PRC	Clr7
P099	Nectared 6	Cultivar	USA	unclustered
P100	Legrand	Cultivar	USA	Clr6
P101	Suncling	Cultivar	USA	Clr9
P102	65-5-19	Cultivar	Beijing, PRC	unclustered
P103	Yan Feng	Cultivar	Beijing, PRC	unclustered
P104	Myojo	Cultivar	Japan	unclustered
P105	Babygold 5	Cultivar	USA	Clr9
P106	NJ250	Cultivar	USA	unclustered
P107	Pin23-8	Cultivar	Liaoning, PRC	unclustered
P108	C4R5T123	Cultivar	USA	unclustered
P109	Bulgaria 2	Cultivar	Bulgaria	unclustered
P110	Yun Huang 1	Landrace	Yunnan, PRC	Clr22
P111	NJ251	Cultivar	USA	unclustered
P112	Matsumori	Cultivar	Japan	unclustered
P113	Shinokubo	Cultivar	Japan	unclustered
P114	Yangzhou 124 Pan Tao	Cultivar	Jiangsu, PRC	unclustered
P115	Rui Guang 33	Cultivar	Beijing, PRC	unclustered
P116	Yun Shu 1	Cultivar	Zhejiang, PRC	unclustered
P117	Cheng Yan	Cultivar	Liaoning, PRC	Clr4
P118	Kanto 5	Cultivar	Japan	unclustered
P119	2-1	Cultivar	Liaoning, PRC	Clr4
P120	Okitsu	Cultivar	Japan	unclustered
P121	Glohaven	Cultivar	USA	unclustered
P122	Wan Shu Da Pan Tao	Landrace	Jiangsu, PRC	Clr5
P123	Bai Mang Pan Tao	Landrace	Shanghai, PRC	Clr5
P124	85-1-2	Cultivar	Beijing, PRC	unclustered
P125	Emilia	Cultivar	USA	unclustered
P126	Rui Pan 2	Cultivar	Beijing, PRC	Clr10
P127	P6	Cultivar	Czech	unclustered
P128	Jin Hong Tao	Cultivar	Fujian, PRC	unclustered
P129	Yu Lu Pan Tao	Landrace	Zhejiang, PRC	Clr5
P130	Huang Lu	Cultivar	Liaoning, PRC	Clr4
P131	Dalian 22-6	Cultivar	Liaoning, PRC	unclustered
P132	Fuzador	Cultivar	France	Clr23
P133	Vega	Cultivar	Italy	unclustered
P134	Nippon Simizu	Cultivar	Japan	Clr7
P135	Xia Zhi Tao	Landrace	Fujian, PRC	Clr18
P136	Cullinan	Cultivar	USA	unclustered
P137	Great Diamond	Cultivar	Italy	unclustered
P138	Redtop	Cultivar	USA	unclustered
P139	Okubo	Cultivar	Japan	Clr7
P140	Rio Grande	Cultivar	USA	unclustered
P141	Redhaven	Cultivar	USA	unclustered
P142	Okayama 500	Cultivar	Japan	Clr18
P143	Jin Kui	Cultivar	Zhejiang, PRC	Clr4
P144	McNeely	Cultivar	USA	unclustered
P145	Nagasawa Hakuho	Cultivar	Japan	Clr2
P146	65-5-20	Cultivar	Beijing, PRC	unclustered
P147	63-2-8	Cultivar	Beijing, PRC	unclustered
P148	Zao Sheng Huang Jin	Landrace	Liaoning, PRC	Clr4
P149	Rui Guang 3	Cultivar	Beijing, PRC	unclustered
P150	Nishiki	Cultivar	Japan	unclustered
P151	Feng Lu	Cultivar	Shanghai, PRC	Clr2
P152	Wu Yue Xian	Landrace	Beijing, PRC	Clr1
P153	Diao Zhi Bai	Landrace	Hebei, PRC	Clr1
P154	Harbrite	Cultivar	Canada	unclustered
P155	Yu Tian	Cultivar	Henan, PRC	unclustered
P156	Chang Sheng Pan Tao	Landrace	Zhejiang, PRC	Clr5
P157	Chen Pu Pan Tao	Landrace	Shanghai, PRC	Clr5
P158	81-26-9	Cultivar	Beijing, PRC	unclustered
P159	Tropic Snow	Cultivar	USA	Clr3
P160	Xia Hui 6	Cultivar	Jiangsu, PRC	unclustered
P161	Hanayome	Cultivar	Japan	Clr25
P162	Zhao Hui	Cultivar	Jiangsu, PRC	unclustered
P163	Beijing 8	Cultivar	Beijing, PRC	unclustered
P164	Beijing 28	Cultivar	Beijing, PRC	unclustered
P165	Sa Hua Hong Pan Tao	Landrace	Shanghai, PRC	Clr5
P166	85-6-4	Cultivar	Beijing, PRC	unclustered
P167	86-3-49	Cultivar	Beijing, PRC	unclustered
P168	Xia Feng Mi	Cultivar	Hebei, PRC	unclustered
P169	Sunon	Cultivar	Brazil	Clr3
P170	92-7-10	Cultivar	Beijing, PRC	unclustered
P171	86-1-49	Cultivar	Beijing, PRC	unclustered
P172	Flordaguard	Cultivar	USA	unclustered
P173	Xiao Bai Hua	Landrace	Zhejiang, PRC	Clr2
P174	Beijing 5	Cultivar	Beijing, PRC	unclustered
P175	Kalyo Hakuho	Cultivar	Japan	Clr2
P176	Hong Gan Lu	Cultivar	Liaoning, PRC	unclustered
P177	Spring Red	Cultivar	USA	Clr6
P178	Bai Fen Tao	Landrace	Gansu, PRC	Clr2
P179	Zao Yu	Cultivar	Beijing, PRC	unclustered
P180	Zao Bai Mi	Cultivar	Jiangsu, PRC	unclustered
P181	Trubador	Cultivar	USA	unclustered
P182	Beijing 31	Cultivar	Beijing, PRC	unclustered
P183	Du Hakuho	Cultivar	Japan	unclustered
P184	Hakuho	Cultivar	Japan	Clr2
P185	Li Hong	Cultivar	Hebei, PRC	unclustered
P186	Jin Hua Lu	Cultivar	Jiangsu, PRC	unclustered
P187	Rui Hong	Cultivar	Beijing, PRC	unclustered
P188	Sunraycer	Cultivar	USA	Clr3
P189	Zao Huang Jin	Landrace	Liaoning, PRC	unclustered
P190	4407	Cultivar	Zhejiang, PRC	unclustered
P191	Rui Pan 1	Cultivar	Beijing, PRC	Clr5
P192	85-2-39	Cultivar	Beijing, PRC	unclustered
P193	Desertred	Cultivar	USA	unclustered
P194	5-12-19	Cultivar	Zhejiang, PRC	unclustered
P195	Tuancheng Zao Sheng	Cultivar	Beijing, PRC	unclustered
P196	Sandasiji	Cultivar	Russia	unclustered
P197	64-3-6	Cultivar	Beijing, PRC	unclustered
P198	Yu Hong	Cultivar	Henan, PRC	unclustered
P199	Rui Guang 2	Cultivar	Beijing, PRC	unclustered
P200	85-7-20	Cultivar	Beijing, PRC	unclustered
P201	74-4-35	Cultivar	Beijing, PRC	Clr18
P202	Bian Tao	Landrace	North China	Clr1
P203	Yi Xian Bai	Landrace	North China	Clr1
P204	Xue Yu Lu	Cultivar	Zhejiang, PRC	Clr13
P205	Vallegrande	Cultivar	USA	Clr3
P206	Zao Yan	Cultivar	Beijing, PRC	unclustered
P207	Robin	Cultivar	USA	Clr25
P208	Sunago Wase	Cultivar	Japan	Clr10
P209	Qing Feng	Cultivar	Beijing, PRC	unclustered
P210	Bei Nong 2	Cultivar	Beijing, PRC	unclustered
P211	85-12-14	Cultivar	Beijing, PRC	unclustered
P212	FlordaGrande	Cultivar	USA	Clr3
P213	Hatsukami	Cultivar	Japan	unclustered
P214	Zhao Xia	Cultivar	Jiangsu, PRC	unclustered
P215	Lu Xiang	Cultivar	Liaoning, PRC	Clr4
P216	NJN76	Cultivar	USA	unclustered
P217	Early Red 2	Cultivar	USA	unclustered
P218	Flordaglo	Cultivar	USA	Clr3
P219	Xue Xiang Lu	Cultivar	Jiangsu, PRC	unclustered
P220	Zao Tian Tao	Cultivar	Jiangsu, PRC	Clr17
P221	Yuandong Bai Tao	Cultivar	Zhejiang, PRC	unclustered
P222	Sunwright	Cultivar	USA	Clr3
P223	P4	Cultivar	Czech	Clr16
P224	Shimizu Hakuto	Cultivar	Japan	unclustered
P225	Zao Kui Lu	Cultivar	Zhejiang, PRC	Clr10
P226	Favolate 3	Cultivar	Italy	unclustered
P227	Favolate 2	Cultivar	Italy	unclustered
P228	NJC106	Cultivar	USA	Clr17
P229	Lan Xuan 1	Cultivar	Gansu, PRC	unclustered
P230	B8R6T74	Cultivar	USA	Clr17
P231	Bai Xiang Lu	Cultivar	Jiangsu, PRC	unclustered
P232	Yi Xian Hong	Landrace	Hebei, PRC	Clr1
P233	65-4-16	Cultivar	Beijing, PRC	unclustered
P234	Beijing 42	Cultivar	Beijing, PRC	unclustered
P235	Zao Hong Mi	Cultivar	Hebei, PRC	unclustered
P236	Flordaking	Cultivar	USA	unclustered
P237	66-1-25	Cultivar	Beijing, PRC	unclustered
P238	Hua Guang	Cultivar	Henan, PRC	unclustered
P239	Zao Hong Zhu	Cultivar	Beijing, PRC	unclustered
P240	Sunsplash	Cultivar	USA	unclustered
P241	Mei Gui Lu	Cultivar	Zhejiang, PRC	unclustered
P242	Xia Hui 2	Cultivar	Jiangsu, PRC	unclustered
P243	NJN72	Cultivar	USA	unclustered
P244	Armking	Cultivar	USA	unclustered
P245	D2R32T158	Cultivar	USA	Clr17
P246	Weihai Mao Tao	Semi-domesticated	Shandong, PRC	Clr13
P247	P7	Cultivar	Czech	Clr16
P248	P5	Cultivar	Czech	unclustered
P249	Zhong Shan Zao Lu	Cultivar	Jiangsu, PRC	unclustered
P250	Chiyohime	Cultivar	Japan	unclustered
P251	Early Grand	Cultivar	USA	Clr3
P252	Early Star	Cultivar	USA	unclustered
P253	Flordaprince	Cultivar	USA	Clr3
P254	Zhong You Tao 4	Cultivar	Henan, PRC	unclustered
P255	Flordacrest	Cultivar	USA	Clr3
P256	Zao Mei	Cultivar	Beijing, PRC	Clr13
P257	Chun Lei	Cultivar	Shanghai, PRC	unclustered
P258	Chun Hua	Cultivar	Shanghai, PRC	unclustered
P259	Feng Bai	Cultivar	Liaoning, PRC	Clr7
P260	Zao Xia Lu	Cultivar	Zhejiang, PRC	Clr13
P261	Zao Hong Lu	Cultivar	Jiangsu, PRC	unclustered
P262	Duan Yu	Cultivar	Shanxi, PRC	unclustered
P263	Chun Xia Mi	Cultivar	Beijing, PRC	unclustered
P264	Shuang Feng	Cultivar	Beijing, PRC	unclustered
P265	Shu Guang	Cultivar	Henan, PRC	unclustered
P266	Springtime	Cultivar	USA	Clr25
P267	Royal gold	Cultivar	USA	Clr16
P268	Saotome	Cultivar	Japan	unclustered
P269	83-2-37	Cultivar	Hebei, PRC	unclustered
P270	Jing Chun	Cultivar	Beijing, PRC	unclustered
P271	Liu Yue Xian	Landrace	Beijing, PRC	unclustered
P272	1-29	Cultivar	Henan, PRC	unclustered
P273	Yan Guang	Cultivar	Henan, PRC	unclustered
P274	Qian Nian Hong	Cultivar	Henan, PRC	unclustered
P275	Zhong You Tao 5	Cultivar	Henan, PRC	unclustered
P276	Xia Hui 1	Cultivar	Jiangsu, PRC	unclustered
P277	Hui Yu Lu	Cultivar	Jiangsu, PRC	Clr13
P278	Zao Lu Pan Tao	Cultivar	Beijing, PRC	Clr5
P279	Pan Tao Huang Hou	Cultivar	Henan, PRC	unclustered
P280	Qing Yan 1	Cultivar	Shandong, PRC	Clr13
P281	Sundollar	Cultivar	USA	Clr3
P282	Rui Pan 6	Cultivar	Beijing, PRC	unclustered
P283	Pampeano	Cultivar	Brazil	unclustered
P284	Norman	Cultivar	USA	unclustered
P285	Wu Yue Xian Bian Gan	Landrace	Beijing, PRC	Clr1
P286	Rui Pan 8	Cultivar	Beijing, PRC	Clr10
P287	Yu Hua Lu	Cultivar	Jiangsu, PRC	Clr2
P288	Yu Hua 3	Cultivar	Jiangsu, PRC	Clr10
P289	Lai Wu 1	Landrace	Shandong, PRC	unclustered
P290	Tropic Beauty	Cultivar	USA	Clr3
P291	Taiwan Shui Mi	Landrace	Taiwan	Clr3
P292	Rui Guang 5	Cultivar	Beijing, PRC	unclustered
P293	Luo Bo Tao	Landrace	Beijing, PRC	unclustered
P294	Qing Mao Zi Bai Hua	Landrace	Sichuan, PRC	unclustered
P295	Jing Hong	Cultivar	Beijing, PRC	unclustered
P296	Cons758	Cultivar	Brazil	unclustered
P297	Kurakato Wase	Cultivar	Japan	unclustered
P298	90-6-28	Cultivar	Beijing, PRC	unclustered
P299	Shui Bai Tao	Landrace	Jiangsu, PRC	Clr15
P300	90-9-19	Cultivar	Beijing, PRC	unclustered
P301	Taiwan Cui Tao 6	Cultivar	Taiwan	unclustered
P302	Xia Hui 5	Cultivar	Jiangsu, PRC	Clr2
P303	Rui Guang Mei Yu	Cultivar	Beijing, PRC	unclustered
P304	Rui Guang 23	Cultivar	Beijing, PRC	unclustered
P305	Rui Guang 26	Cultivar	Beijing, PRC	unclustered
P306	Nectarine 16	Cultivar	USA	Clr24
P307	90-8-18	Cultivar	Beijing, PRC	unclustered
P308	Rui Guang 18	Cultivar	Beijing, PRC	unclustered
P309	Xiao Hong Hua	Landrace	Jiangsu, PRC	Clr2
P310	Krasava	Cultivar	Czech	unclustered
P311	90-8-26	Cultivar	Beijing, PRC	unclustered
P312	Visuvio	Cultivar	Italy	Clr24
P313	90-10-12	Cultivar	Beijing, PRC	Clr23
P314	Tropic Sweet	Cultivar	USA	Clr3
P315	He Shang Mao	Landrace	Beijing, PRC	Clr1
P316	Rui Guang 19	Cultivar	Beijing, PRC	unclustered
P317	Choni Ustojcivym	Cultivar	Czech	unclustered
P318	95-1-10	Cultivar	Beijing, PRC	unclustered
P319	Liu Ye Tao 2	Cultivar	Beijing, PRC	Clr11
P320	Wu Yue Xian 2	Cultivar	Beijing, PRC	Clr11
P321	Reddomun	Cultivar	Japan	Clr2
P322	Chirva	Cultivar	Brazil	Clr3
P323	Liu Ye Tao 3	Cultivar	North China	Clr11
P324	Fuzalode	Cultivar	France	unclustered
P325	Shan Quan 1	Landrace	Sichuan, PRC	unclustered
P326	Charme	Cultivar	Brazil	unclustered
P327	Rui Pan 9	Cultivar	Beijing, PRC	Clr5
P328	Coral	Cultivar	Brazil	unclustered
P329	Bai Hua Tao	Landrace	Sichuan, PRC	Clr1
P330	Rui Pan 10	Cultivar	Beijing, PRC	unclustered
P331	P1	Cultivar	Czech	unclustered
P332	Stark Saturn	Cultivar	USA	unclustered
P333	Zhong You Pan 4	Cultivar	Henan, PRC	unclustered
P334	Liu Ye Tao 1	Cultivar	Beijing, PRC	Clr11
P335	Chimarrita	Cultivar	Brazil	Clr3
P336	Rui Guang 11	Cultivar	Beijing, PRC	unclustered
P337	Frederica	Cultivar	USA	Clr22
P338	95-2-42	Cultivar	Beijing, PRC	unclustered
P339	Laiwu 2	Landrace	Shandong, PRC	unclustered
P340	85-2-15	Cultivar	Beijing, PRC	Clr5
P341	Rui Pan 5	Cultivar	Beijing, PRC	Clr10
P342	95-2-30	Cultivar	Beijing, PRC	unclustered
P343	95-2-23	Cultivar	Beijing, PRC	unclustered
P344	Shanghai 2	Cultivar	Jiangsu, PRC	Clr2
P345	Fenghua Yu Lu	Landrace	Zhejiang, PRC	Clr5
P346	Queen Ruby	Cultivar	USA	Clr6
P347	90-10-19	Cultivar	Beijing, PRC	Clr5
P348	Rui Guang 21	Cultivar	Beijing, PRC	unclustered
P349	Mika	Cultivar	Japan	Clr2
P350	Halford	Cultivar	USA	Clr8
P351	Fantasia	Cultivar	USA	Clr20
P352	NJC47	Cultivar	USA	Clr9
P353	Wan Da Tao	Landrace	North China	unclustered
P354	Shu Ji Hong	Cultivar	Hebei, PRC	Clr1
P355	Hua Yu	Cultivar	Beijing, PRC	unclustered
P356	Rou Pan Tao	Landrace	Gansu, PRC	Clr1
P357	Everts	Cultivar	USA	Clr8
P358	86-2-5	Cultivar	Beijing, PRC	unclustered
P359	65-2-9	Cultivar	Beijing, PRC	unclustered
P360	Qin Xuan 2	Cultivar	Hebei, PRC	unclustered
P361	Bi Xia Pan Tao	Cultivar	Beijing, PRC	Clr1
P362	Ba Yue Cui	Cultivar	Beijing, PRC	unclustered
P363	Zhanghuang 7	Landrace	Gansu, PRC	Clr1
P364	Bai Nian He	Landrace	Yunnan, PRC	unclustered
P365	Nan Jiu	Cultivar	Liaoning, PRC	Clr4
P366	Flame	Cultivar	USA	Clr6
P367	436	Cultivar	Liaoning, PRC	Clr4
P368	Androtada	Cultivar	USA	unclustered
P369	Laishan Mi	Cultivar	Shandong, PRC	unclustered
P370	Changli You Tao	Cultivar	Hebei, PRC	unclustered
P371	Changli Xue Tao	Cultivar	Hebei, PRC	unclustered
P372	Rui You Pan 1	Cultivar	Beijing, PRC	unclustered
P373	88-7-13	Cultivar	Beijing, PRC	unclustered
P374	Sweet Lady	Cultivar	Italy	unclustered
P375	Magali	Cultivar	Czech	unclustered
P376	95-1-28	Cultivar	Beijing, PRC	unclustered
P377	95-2-1	Cultivar	Beijing, PRC	unclustered
P378	Ying Shuang	Landrace	Beijing, PRC	Clr1
P379	Bailey	Cultivar	USA	unclustered
P380	Xinjiang Xiao Tian Ren	Landrace	Xinjiang, PRC	Clr12
P381	Beijing 19	Cultivar	Beijing, PRC	unclustered
P382	Xinjiang Tao	Landrace	Xinjiang, PRC	unclustered
P383	Bai Mi	Landrace	Hebei, PRC	Clr1
P384	Golden Queen	Cultivar	New Zealand	Clr21
P385	Qiu Xiang	Cultivar	Beijing, PRC	Clr18
P386	Wan Mi	Cultivar	Beijing, PRC	unclustered
P387	Qiu Mi	Cultivar	Shaanxi, PRC	Clr1
P388	94-6-6	Cultivar	Beijing, PRC	unclustered
P389	Shenzhou Hong Mi	Landrace	Hebei, PRC	Clr1
P390	Shilin Huang Rou	Landrace	Yunnan, PRC	unclustered
P391	Qiu Bai	Landrace	Yunnan, PRC	Clr1
P392	Han Lu Mi	Cultivar	Shandong, PRC	unclustered
P393	Mancheng Xue Tao	Landrace	Hebei, PRC	Clr20
P394	Flaminia	Cultivar	Italy	unclustered
P395	Mo Yu 8	Landrace	Xinjiang, PRC	Clr12
P396	Golo	Cultivar	Czech	unclustered
P397	Chun Yan	Cultivar	Shandong, PRC	unclustered
P398	CAU Tao	Landrace	unknown	Clr12
P399	Chun Xiao	Cultivar	Shandong, PRC	unclustered
P400	Huaguoshan 5	Landrace	Jiangsu, PRC	Clr1
P401	Spain 7	Cultivar	Spain	unclustered
P402	Huailai Mao Tao	Semi-domesticated	Hebei, PRC	Clr1
P403	Huang Gan Tao	Cultivar	Gansu, PRC	Clr4
P404	Pin13-14	Cultivar	Liaoning, PRC	unclustered
P405	Spain 4	Cultivar	Spain	Clr8
P406	Spain 1	Cultivar	Spain	unclustered
P407	Spain 3	Cultivar	Spain	Clr21
P408	Spain 5	Cultivar	Spain	unclustered
P409	Huaguoshan 4	Landrace	Jiangsu, PRC	Clr1
P410	Linze Zi Tao	Landrace	Gansu, PRC	Clr1
P411	Spain 2	Cultivar	Spain	unclustered
P412	Yuugiri	Cultivar	Japan	Clr2
P413	Huaguoshan 3	Landrace	Jiangsu, PRC	Clr1
P414	C207NB	Cultivar	France	Clr6
P415	F122NB	Cultivar	France	unclustered
P416	Natuotome	Cultivar	Japan	Clr2
P417	Supprise	Cultivar	USA	unclustered
P418	Caprice	Cultivar	France	unclustered
P419	Tamausagi	Cultivar	Japan	Clr2
P420	Da Dao Tun 1	Semi-domesticated	Hebei, PRC	Clr1
P421	H189NB	Cultivar	France	unclustered
P422	Temarihime	Cultivar	Japan	Clr2
P423	Xinglong Da Wei Tang 1	Semi-domesticated	Hebei, PRC	unclustered
P424	Kirarahime	Cultivar	Japan	Clr2
P425	Odama Akatsuki	Cultivar	Japan	Clr2
P426	Seioubo	Cultivar	Japan	Clr2
P427	Unriumomo	Cultivar	Japan	Clr15
P428	J-27	Cultivar	Japan	Clr2
P429	J-29	Cultivar	Japan	Clr2
P430	Aozoramusume	Cultivar	Japan	Clr2
P431	Kongetu	Cultivar	Japan	Clr2
P432	Ichinomiya Simizu	Cultivar	Japan	unclustered
P433	Hasilike	Landrace	Xinjiang, PRC	Clr2
P434	Hun chun Tao	Landrace	Jilin, PRC	unclustered
P435	Kalaazang	Cultivar	Xinjiang, PRC	unclustered
P436	Jianning Bai Tao	Landrace	Fujian, PRC	unclustered
P437	Zao Shu You Ming	Cultivar	Korea	Clr7
P438	Shi05-2-14	Cultivar	Hebei, PRC	unclustered
P439	An Hui Zhong Hua Hei You Tao	Landrace	Anhui, PRC	Clr15
P440	Qu Zhi Tao	Cultivar	Hebei, PRC	unclustered
P441	Duan Mao Xiao He	Cultivar	Hebei, PRC	unclustered
P442	Rui Pan 4m	Cultivar	Beijing, PRC	Clr10
P443	96-2-1	Cultivar	Beijing, PRC	unclustered
P444	Beijing 52	Cultivar	Beijing, PRC	unclustered
P445	94-4-1	Cultivar	Beijing, PRC	Clr12
P446	98-7-46	Cultivar	Beijing, PRC	unclustered
P447	Beijing 51	Cultivar	Beijing, PRC	unclustered
P448	94-6-40	Cultivar	Beijing, PRC	unclustered
P449	96-7-35	Cultivar	Beijing, PRC	unclustered
P450	04-1-36	Cultivar	Beijing, PRC	Clr19
P451	04-3-147	Cultivar	Beijing, PRC	Clr14
P452	04-3-134	Cultivar	Beijing, PRC	Clr14
P453	04-2-139	Cultivar	Beijing, PRC	Clr14
P454	04-3-141	Cultivar	Beijing, PRC	unclustered
P455	04-5-79	Cultivar	Beijing, PRC	unclustered
P456	04-3-159	Cultivar	Beijing, PRC	unclustered
P457	04-2-103	Cultivar	Beijing, PRC	unclustered
P458	04-2-93	Cultivar	Beijing, PRC	unclustered
P459	04-4-118	Cultivar	Beijing, PRC	unclustered
P460	04-1-31	Cultivar	Beijing, PRC	unclustered
P461	04-3-131	Cultivar	Beijing, PRC	Clr14
P462	04-1-139	Cultivar	Beijing, PRC	unclustered
P463	04-1-152	Cultivar	Beijing, PRC	unclustered
P464	04-1-76	Cultivar	Beijing, PRC	Clr19
P465	04-2-7	Cultivar	Beijing, PRC	Clr22
P466	04-5-105	Cultivar	Beijing, PRC	unclustered
P467	04-2-112	Cultivar	Beijing, PRC	unclustered
P468	04-5-137	Cultivar	Beijing, PRC	unclustered
P469	04-4-137	Cultivar	Beijing, PRC	unclustered
P470	04-2-31	Cultivar	Beijing, PRC	unclustered
P471	04-5-7	Cultivar	Beijing, PRC	unclustered
P472	04-5-145	Cultivar	Beijing, PRC	unclustered
P473	04-4-149	Cultivar	Beijing, PRC	unclustered
P474	04-1-6	Cultivar	Beijing, PRC	Clr19
P475	04-5-130	Cultivar	Beijing, PRC	unclustered
P476	04-4-155	Cultivar	Beijing, PRC	unclustered
P477	Faud Rita	Cultivar	France	unclustered
P478	August Queen	Cultivar	Italy	unclustered
P479	Venos	Cultivar	France	Clr6
P480	Ahiga	Cultivar	France	Clr6
P481	Gugli Qmina	Cultivar	France	unclustered
P482	Spring deve	Cultivar	France	Clr16
P483	Benedicte	Cultivar	Czech	unclustered
P484	Envoy	Cultivar	France	unclustered
P485	Juneprince	Cultivar	USA	unclustered
P486	Michell	Cultivar	France	unclustered
P487	ALITOP	Cultivar	France	unclustered
P488	Orion	Cultivar	Italy	Clr6
P489	Superqueen	Cultivar	Italy	unclustered
