# Supplementary material for: The PeachSNP170K array facilitates insights into a large-scale population relatedness and genetic impacts on citrate content and flowering time
Source: Commun Biol. 2025 Jun 4;8:854. doi: 10.1038/s42003-025-08144-2 (PMC12137643; doi:10.1038/s42003-025-08144-2)
Supplement: Supplementary file 7 — Supplementary Data 5 [file 42003_2025_8144_MOESM7_ESM.xlsx]

## Sheet: Sheet1
Supplementary Data 5. Kinship coefficient between accessions.
Cultivar 1	Cultivar 2	Kinship coefficient
P020	P011	0.495387
P024	P016	0.477311
P031	P016	0.477866
P031	P024	0.797743
P037	P016	0.598912
P037	P019	0.562712
P037	P024	0.50535
P037	P031	0.504989
P038	P016	0.620856
P038	P019	0.456652
P038	P024	0.572663
P038	P031	0.573003
P038	P037	0.479543
P050	P044	0.683801
P054	P040	0.454171
P054	P048	0.468442
P058	P007	0.564075
P058	P036	0.503918
P059	P029	0.57853
P061	P023	0.503544
P061	P028	0.618291
P061	P041	0.453348
P063	P033	0.520565
P063	P036	0.650701
P063	P058	1.11018
P064	P007	1.0941
P064	P058	0.502939
P068	P061	0.513672
P071	P011	0.49124
P075	P074	0.479802
P077	P058	0.578036
P077	P063	0.485221
P087	P005	0.452764
P087	P040	0.464198
P087	P048	0.483457
P087	P054	0.834903
P090	P089	0.784736
P094	P037	0.498144
P095	P058	0.512156
P097	P048	0.564863
P097	P053	0.486244
P097	P088	0.621329
P098	P048	0.583549
P098	P053	0.491115
P098	P088	0.633264
P098	P097	1.04247
P101	P011	0.545845
P101	P020	0.517571
P105	P011	0.523306
P105	P020	0.49948
P105	P101	0.706499
P112	P048	0.516006
P114	P033	0.621705
P115	P089	0.512022
P115	P090	0.511834
P117	P007	0.715526
P117	P036	0.501225
P117	P064	0.587173
P120	P089	0.539146
P120	P090	0.537199
P123	P036	0.501555
P123	P063	0.49549
P123	P077	0.665198
P123	P095	0.473418
P124	P114	0.463967
P126	P033	0.903147
P126	P063	0.532133
P126	P114	0.742969
P126	P123	0.506998
P126	P124	0.490784
P129	P036	0.634082
P129	P054	0.562264
P129	P063	0.47999
P129	P087	0.577855
P129	P095	0.471239
P129	P123	0.604579
P130	P007	0.615891
P130	P064	0.725045
P130	P117	0.653338
P134	P048	0.486001
P134	P088	0.601434
P134	P097	0.633668
P134	P098	0.653879
P137	P019	0.506783
P139	P048	0.490194
P139	P088	0.606056
P139	P097	0.639014
P139	P098	0.659007
P139	P134	0.685992
P142	P135	0.830351
P143	P007	0.956013
P143	P028	0.491593
P143	P058	0.499274
P143	P061	0.667513
P143	P064	0.828189
P143	P117	0.822917
P143	P130	0.846607
P148	P007	0.905842
P148	P058	0.478362
P148	P064	0.855828
P148	P117	0.778723
P148	P130	0.634097
P148	P143	0.869908
P149	P115	0.468534
P151	P054	0.476561
P151	P087	0.490568
P152	P029	0.589171
P152	P059	0.562202
P153	P116	0.669825
P153	P152	0.654013
P156	P036	0.506324
P156	P063	0.497996
P156	P077	0.672345
P156	P095	0.470397
P156	P123	1.27031
P156	P126	0.510595
P156	P129	0.610748
P157	P036	0.506175
P157	P063	0.496796
P157	P077	0.671928
P157	P095	0.470608
P157	P123	1.2685
P157	P126	0.509367
P157	P129	0.609857
P157	P156	1.29401
P160	P087	0.454702
P160	P151	0.467071
P162	P087	0.457407
P162	P151	0.606771
P162	P160	0.508534
P163	P054	0.522141
P163	P087	0.537583
P163	P089	0.483324
P163	P090	0.484156
P163	P120	0.528912
P163	P129	0.46848
P165	P036	0.505959
P165	P063	0.496791
P165	P077	0.672531
P165	P095	0.471849
P165	P123	1.26829
P165	P126	0.509917
P165	P129	0.610104
P165	P156	1.29173
P165	P157	1.29033
P168	P152	0.518099
P169	P159	0.872324
P172	P159	0.4971
P172	P169	0.565854
P175	P054	0.467985
P175	P087	0.481159
P175	P151	0.757967
P175	P160	0.458987
P175	P162	0.595672
P177	P016	0.472582
P177	P024	0.509302
P177	P031	0.508899
P177	P038	0.459779
P178	P054	0.474936
P178	P087	0.48885
P178	P151	0.768583
P178	P160	0.464381
P178	P162	0.6033
P178	P175	0.756066
P179	P089	0.538434
P179	P090	0.537276
P179	P149	0.486421
P181	P074	0.783379
P181	P075	0.511576
P183	P176	0.584149
P184	P054	0.47194
P184	P087	0.485846
P184	P151	0.764222
P184	P160	0.463173
P184	P162	0.60042
P184	P175	0.753664
P184	P178	0.762055
P185	P054	0.565289
P185	P087	0.580276
P185	P113	0.45439
P185	P160	0.597263
P188	P159	0.554136
P188	P169	0.628712
P188	P172	0.476962
P189	P074	0.473812
P203	P029	0.543651
P203	P059	0.50917
P203	P152	1.03181
P203	P153	0.665278
P204	P185	0.466774
P205	P159	0.477816
P208	P054	0.486862
P208	P087	0.502191
P210	P206	0.532502
P215	P007	0.621819
P215	P064	0.56181
P215	P117	0.797402
P215	P130	0.572865
P215	P143	0.683106
P215	P148	0.707677
P218	P159	0.71442
P218	P169	0.674885
P218	P172	0.565835
P218	P188	0.670373
P218	P205	0.523866
P221	P185	0.520821
P221	P214	0.463134
P222	P159	0.726497
P222	P169	0.825575
P222	P188	0.558181
P222	P205	0.545013
P222	P218	0.724746
P224	P054	0.583602
P224	P087	0.601171
P225	P054	0.488091
P225	P087	0.502536
P225	P208	0.884061
P228	P220	0.45768
P231	P095	0.463656
P231	P219	0.502144
P232	P025	0.458739
P232	P029	0.49377
P232	P059	0.472325
P232	P152	0.952784
P232	P153	0.649763
P232	P168	0.557045
P232	P203	1.31133
P235	P152	0.638033
P235	P203	0.510076
P235	P232	0.58734
P236	P159	0.517414
P236	P169	0.551399
P239	P238	0.516899
P240	P159	0.683026
P240	P169	0.606327
P240	P188	0.481454
P240	P222	0.618632
P241	P160	0.569658
P241	P185	0.601826
P241	P204	0.481983
P241	P208	0.593337
P241	P214	0.456419
P241	P225	0.593467
P242	P151	0.495293
P242	P162	0.56025
P242	P175	0.486502
P242	P178	0.491255
P242	P184	0.489808
P242	P214	0.45753
P249	P208	0.486941
P249	P225	0.486569
P251	P159	0.474954
P251	P205	0.558193
P251	P218	0.681831
P252	P019	0.509183
P253	P159	0.74531
P253	P169	0.759595
P253	P188	0.543721
P253	P218	0.729434
P253	P222	0.680867
P253	P236	0.493415
P253	P240	0.532772
P253	P251	0.456922
P255	P159	0.542366
P255	P169	0.496864
P255	P188	0.497972
P255	P205	0.462407
P255	P218	0.52974
P255	P236	0.669376
P256	P176	0.454179
P256	P214	0.484544
P256	P241	0.492698
P256	P242	0.48884
P260	P160	0.455123
P260	P185	0.522122
P260	P241	0.584676
P260	P256	0.503181
P261	P185	0.518104
P261	P208	0.603748
P261	P225	0.604168
P261	P241	0.603961
P261	P256	0.496074
P261	P260	0.483917
P263	P152	0.498962
P263	P168	0.48116
P263	P232	0.506753
P263	P235	0.531048
P264	P098	0.452209
P266	P207	0.485364
P267	P266	0.831481
P006	P005	0.762375
P006	P054	0.458219
P006	P087	0.472576
P009	P007	0.986301
P009	P058	0.581839
P009	P063	0.47807
P009	P064	0.994882
P009	P117	0.84913
P009	P130	0.551279
P009	P143	0.742828
P009	P148	0.894447
P009	P215	0.824746
P012	P059	0.583387
P012	P152	0.598772
P012	P153	0.469355
P012	P203	0.514074
P012	P232	0.568129
P013	P029	0.612913
P013	P059	0.611945
P013	P152	1.1802
P013	P153	0.673407
P013	P203	0.96108
P013	P232	0.975511
P013	P235	0.553803
P013	P012	0.589348
P014	P029	0.636929
P014	P059	0.537436
P014	P152	1.51369
P014	P153	0.691179
P014	P168	0.564979
P014	P203	1.00983
P014	P232	1.05517
P014	P235	0.666067
P014	P263	0.556677
P014	P012	0.611994
P014	P013	1.32164
P017	P151	0.589135
P017	P162	0.47565
P017	P175	0.578484
P017	P178	0.586006
P017	P184	0.582603
P018	P061	0.529026
P018	P143	0.524406
P018	P186	0.494359
P018	P006	0.476924
P026	P075	0.499538
P026	P181	0.454337
P027	P048	0.506378
P027	P088	0.691624
P027	P097	0.552005
P027	P098	0.570929
P027	P134	0.741752
P027	P139	0.747165
P027	P174	0.490925
P042	P152	0.604044
P042	P203	0.455289
P042	P232	0.499475
P042	P013	0.696332
P042	P014	0.723302
P045	P048	0.474446
P045	P053	0.45834
P045	P088	0.502371
P045	P097	0.753648
P045	P098	0.779414
P045	P134	0.596257
P045	P139	0.601294
P045	P027	0.706975
P047	P029	1.38052
P047	P059	0.703785
P047	P152	0.648651
P047	P203	0.477594
P047	P012	0.557669
P047	P013	0.605632
P047	P014	0.625679
P049	P036	0.844363
P049	P058	0.641322
P049	P063	0.733107
P049	P117	0.506987
P049	P123	0.486703
P049	P129	0.652211
P049	P135	0.544141
P049	P142	0.544673
P049	P156	0.48966
P049	P157	0.489304
P049	P165	0.489607
P049	P017	0.463697
P056	P005	0.453513
P056	P040	0.463268
P056	P048	0.483907
P056	P054	0.837551
P056	P087	0.862514
P056	P129	0.57872
P056	P151	0.490748
P056	P160	0.454029
P056	P162	0.457045
P056	P163	0.5379
P056	P175	0.480539
P056	P178	0.488886
P056	P184	0.485461
P056	P185	0.581225
P056	P208	0.502435
P056	P224	0.603195
P056	P225	0.502749
P056	P006	0.483077
P065	P075	0.498684
P065	P181	0.450184
P065	P026	0.790753
P067	P155	0.45479
P072	P075	0.523052
P072	P181	0.455552
P080	P029	1.32356
P080	P059	0.647939
P080	P152	0.628485
P080	P203	0.545202
P080	P232	0.567906
P080	P012	0.579995
P080	P013	0.579908
P080	P014	0.686998
P080	P047	1.26555
P081	P016	0.557556
P081	P019	0.480793
P081	P037	0.501887
P081	P038	0.523221
P082	P103	0.602614
P083	P033	0.566104
P084	P073	0.569143
P086	P029	0.561756
P086	P059	1.97056
P086	P152	0.589465
P086	P203	0.527998
P086	P232	0.499695
P086	P012	0.605068
P086	P013	0.648779
P086	P014	0.565042
P086	P047	0.752843
P086	P080	0.662055
P093	P218	0.459674
P093	P251	0.545872
P096	P132	0.863887
P099	P133	0.480442
P099	P062	0.524861
P404	P010	0.490521
P404	P058	0.560337
P404	P063	0.496222
P404	P064	0.479429
P404	P009	0.500704
P102	P049	0.477809
P108	P101	0.544955
P108	P105	0.546107
P122	P033	0.792441
P122	P058	0.554538
P122	P063	0.498188
P122	P077	0.459764
P122	P095	0.692102
P122	P123	0.492613
P122	P124	0.551956
P122	P126	0.8529
P122	P129	0.5368
P122	P156	0.495525
P122	P157	0.495647
P122	P165	0.495913
P122	P241	0.46024
P140	P193	0.61515
P145	P054	0.476429
P145	P087	0.490317
P145	P151	0.764869
P145	P160	0.45663
P145	P162	0.59817
P145	P175	0.750088
P145	P178	0.761732
P145	P184	0.756349
P145	P242	0.486724
P145	P017	0.601546
P145	P056	0.501404
P146	P049	0.489016
P147	P061	0.468196
P147	P270	0.556197
P161	P207	0.500553
P161	P266	0.5342
P161	P267	0.480336
P170	P062	0.546704
P182	P120	0.481666
P182	P171	0.470414
P190	P116	0.749014
P190	P153	0.725003
P190	P180	0.500196
P191	P123	0.70937
P191	P129	0.568285
P191	P156	0.719019
P191	P157	0.718207
P191	P165	0.718227
P191	P027	0.462322
P191	P122	0.465544
P197	P054	0.564564
P197	P087	0.58216
P197	P088	0.452167
P197	P134	0.518211
P197	P139	0.52165
P197	P185	0.518877
P197	P027	0.604809
P197	P045	0.492858
P197	P056	0.595456
P201	P135	0.793323
P201	P142	0.796025
P201	P176	0.480326
P201	P262	0.523048
P202	P029	0.515112
P202	P059	0.474308
P202	P152	1.17768
P202	P153	0.59558
P202	P203	1.11447
P202	P232	1.04685
P202	P235	0.558687
P202	P263	0.496125
P202	P012	0.499412
P202	P013	1.0739
P202	P014	1.23223
P202	P042	0.596582
P202	P047	0.509537
P202	P080	0.492342
P202	P086	0.512071
P212	P159	0.501055
P212	P205	0.898396
P212	P218	0.693156
P212	P222	0.594353
P212	P251	0.737276
P212	P253	0.484928
P212	P255	0.453041
P213	P262	0.601364
P223	P267	0.469091
P227	P226	0.509674
P229	P195	0.679051
P230	P220	0.796251
P230	P228	0.468316
P244	P188	0.481582
P244	P239	0.450449
P244	P266	0.589781
P244	P267	0.654989
P244	P273	0.474979
P245	P220	0.552424
P245	P228	0.512642
P245	P230	0.5856
P246	P160	0.631221
P246	P185	0.623258
P246	P204	0.538562
P246	P241	0.753543
P246	P256	0.509713
P246	P260	0.543569
P246	P261	0.522192
P247	P267	0.468538
P247	P223	0.712746
P248	P207	0.463741
P257	P208	0.547421
P257	P225	0.54684
P257	P231	0.649769
P257	P241	0.475968
P257	P258	0.627619
P257	P261	0.461899
P257	P270	0.485013
P269	P168	0.499392
P269	P232	0.501911
P269	P263	0.632151
P269	P014	0.515952
P269	P257	0.464623
P119	P007	0.62374
P119	P064	0.780079
P119	P117	0.747084
P119	P130	0.910379
P119	P143	0.682555
P119	P148	0.663474
P119	P215	0.682701
P119	P009	0.704568
P173	P054	0.476434
P173	P087	0.490437
P173	P151	0.765405
P173	P160	0.457033
P173	P162	0.598638
P173	P175	0.750545
P173	P178	0.762194
P173	P184	0.7569
P173	P242	0.487312
P173	P017	0.60205
P173	P056	0.501339
P173	P145	0.781488
P276	P162	0.502244
P276	P242	0.54336
P277	P160	0.632635
P277	P185	0.624904
P277	P204	0.539939
P277	P241	0.755667
P277	P256	0.511178
P277	P260	0.545548
P277	P261	0.523494
P277	P246	0.835371
P278	P123	0.630946
P278	P156	0.639491
P278	P157	0.63942
P278	P165	0.639014
P278	P191	0.474683
P279	P278	0.49013
P280	P095	0.454836
P280	P185	0.460499
P280	P231	0.62627
P280	P241	0.454291
P280	P258	0.507359
P280	P052	0.470988
P280	P246	0.456938
P280	P257	0.637843
P280	P277	0.457732
P281	P159	0.535658
P281	P169	0.590942
P281	P172	0.578334
P281	P188	0.684305
P281	P218	0.559052
P281	P222	0.499222
P281	P240	0.458443
P281	P253	0.45071
P281	P093	0.550125
P281	P244	0.490194
P282	P095	0.489802
P282	P122	0.660446
P282	P278	0.561651
P283	P251	0.528513
P283	P212	0.490658
P285	P029	0.515524
P285	P059	0.476487
P285	P152	1.179
P285	P153	0.59682
P285	P203	1.11453
P285	P232	1.04767
P285	P235	0.558569
P285	P263	0.495757
P285	P012	0.501773
P285	P013	1.07457
P285	P014	1.23329
P285	P042	0.596938
P285	P047	0.509943
P285	P080	0.492406
P285	P086	0.514561
P285	P202	1.81911
P286	P033	0.471016
P286	P122	0.573656
P286	P278	0.579426
P286	P282	0.474606
P287	P054	0.476431
P287	P087	0.490481
P287	P151	0.765517
P287	P160	0.457085
P287	P162	0.598559
P287	P175	0.750566
P287	P178	0.762187
P287	P184	0.756844
P287	P242	0.487596
P287	P017	0.602011
P287	P056	0.501313
P287	P145	0.781384
P287	P173	0.782245
P288	P054	0.487282
P288	P087	0.502594
P288	P208	0.878102
P288	P225	0.878049
P288	P241	0.585898
P288	P249	0.479699
P288	P261	0.596906
P288	P056	0.512578
P288	P257	0.558187
P289	P159	0.510314
P289	P169	0.547275
P289	P236	0.930023
P289	P253	0.487185
P289	P255	0.664346
P290	P159	0.719006
P290	P169	0.721485
P290	P188	0.610738
P290	P205	0.759149
P290	P218	0.945753
P290	P222	0.742899
P290	P251	0.730627
P290	P253	0.981648
P290	P255	0.556943
P290	P212	1.02161
P290	P281	0.53728
P290	P283	0.592284
P291	P159	0.870338
P291	P169	0.858757
P291	P172	0.560115
P291	P188	0.68321
P291	P205	0.505075
P291	P218	1.07681
P291	P222	0.838563
P291	P236	0.522736
P291	P251	0.6164
P291	P253	0.833207
P291	P255	0.653694
P291	P212	0.647869
P291	P272	0.528338
P291	P281	0.56937
P291	P283	0.46115
P291	P289	0.533457
P291	P290	0.977451
P292	P115	0.492418
P293	P153	0.632814
P294	P293	0.687838
P296	P205	0.481402
P296	P212	0.46456
P296	P290	0.499373
P329	P116	0.681232
P329	P152	0.658414
P329	P153	1.50451
P329	P203	0.668973
P329	P232	0.650501
P329	P012	0.485224
P329	P013	0.700946
P329	P014	0.720255
P329	P190	0.752314
P329	P202	0.619063
P329	P285	0.620116
P329	P293	0.662811
P299	P180	0.736816
P301	P251	0.500291
P301	P283	0.495585
P301	P290	0.472097
P301	P291	0.451936
P303	P089	0.575902
P303	P090	0.574631
P303	P115	0.498519
P303	P179	0.495941
P304	P300	0.580973
P305	P187	0.76892
P306	P085	0.494905
P306	P099	0.563063
P309	P054	0.47671
P309	P087	0.490805
P309	P151	0.766039
P309	P160	0.457237
P309	P162	0.598977
P309	P175	0.751023
P309	P178	0.762868
P309	P184	0.757486
P309	P242	0.487822
P309	P017	0.602318
P309	P056	0.501562
P309	P145	0.781661
P309	P173	0.782471
P309	P287	0.782396
P312	P085	0.481979
P312	P306	0.45117
P313	P132	0.453554
P313	P096	0.463343
P315	P152	0.860078
P315	P153	0.620308
P315	P155	0.756805
P315	P198	0.77278
P315	P203	0.849789
P315	P232	0.850203
P315	P012	0.522198
P315	P013	0.807814
P315	P014	0.953974
P315	P042	0.45955
P315	P067	0.810802
P315	P202	0.930507
P315	P285	0.93036
P315	P329	0.643074
P320	P152	0.870915
P320	P013	0.5364
P320	P014	0.675434
P320	P202	0.546898
P320	P285	0.549316
P321	P010	0.478948
P321	P054	0.525061
P321	P087	0.540117
P321	P151	0.572623
P321	P175	0.561259
P321	P178	0.570282
P321	P184	0.566147
P321	P224	0.460796
P321	P017	0.519881
P321	P056	0.550141
P321	P145	0.583045
P321	P173	0.583619
P321	P287	0.583502
P321	P309	0.584443
P322	P205	0.452925
P322	P218	0.574313
P322	P251	0.688228
P322	P093	0.849268
P322	P212	0.620713
P322	P281	0.472854
P322	P283	0.552129
P322	P290	0.709235
P322	P291	0.591673
P322	P301	0.55577
P323	P152	0.898868
P323	P203	0.475986
P323	P013	0.56833
P323	P014	0.726407
P323	P202	0.531007
P323	P285	0.532161
P323	P320	0.52769
P324	P062	0.616007
P325	P153	0.576092
P325	P329	0.59897
P325	P299	0.597249
P325	P315	0.529036
P326	P251	0.522713
P326	P093	0.672449
P326	P212	0.481438
P326	P290	0.519928
P326	P322	0.680646
P327	P033	0.512976
P327	P095	0.469605
P327	P123	0.648813
P327	P124	0.46083
P327	P126	0.63697
P327	P129	0.502085
P327	P156	0.65607
P327	P157	0.657425
P327	P165	0.657172
P327	P122	0.827216
P327	P191	0.649969
P327	P278	0.613313
P327	P282	0.559852
P327	P286	0.536224
P328	P093	0.666394
P328	P322	0.654028
P328	P326	0.476418
P331	P037	0.456738
P335	P159	0.450054
P335	P188	0.460207
P335	P205	0.618764
P335	P207	0.528502
P335	P218	0.700981
P335	P222	0.49809
P335	P251	0.665061
P335	P253	0.496446
P335	P255	0.505459
P335	P093	0.505064
P335	P161	0.521089
P335	P212	0.802986
P335	P281	0.462336
P335	P290	0.870519
P335	P291	0.658222
P335	P301	0.484248
P335	P322	0.65246
P335	P326	0.463315
P336	P115	0.456675
P339	P123	0.632993
P339	P156	0.64201
P339	P157	0.642369
P339	P165	0.641207
P339	P191	0.456498
P340	P123	0.724256
P340	P129	0.580684
P340	P156	0.734119
P340	P157	0.7331
P340	P165	0.733429
P340	P027	0.473179
P340	P122	0.476454
P340	P191	1.01175
P340	P278	0.483834
P340	P327	0.666868
P340	P339	0.467927
P341	P033	0.816819
P341	P058	0.540356
P341	P077	0.524809
P341	P095	0.704655
P341	P124	0.534925
P341	P126	0.894031
P341	P208	0.471607
P341	P225	0.471114
P341	P241	0.553495
P341	P122	1.38503
P341	P246	0.453168
P341	P257	0.569859
P341	P277	0.454127
P341	P282	0.798818
P341	P286	0.469231
P341	P288	0.48076
P341	P318	0.503535
P341	P327	0.939816
P345	P007	0.57442
P345	P036	0.513897
P345	P058	1.19837
P345	P063	1.13927
P345	P064	0.512126
P345	P077	0.592236
P345	P095	0.515717
P345	P143	0.508665
P345	P148	0.485731
P345	P009	0.602767
P345	P049	0.669584
P345	P404	0.580739
P345	P122	0.584928
P345	P341	0.566134
P346	P016	0.563772
P346	P037	0.513665
P346	P038	0.481776
P346	P081	0.456986
P259	P048	0.588982
P259	P053	0.49384
P259	P088	0.637375
P259	P097	1.05156
P259	P098	1.08577
P259	P134	0.660272
P259	P139	0.665599
P259	P264	0.456397
P259	P027	0.580824
P259	P045	0.795899
P349	P040	0.459855
P349	P048	0.482656
P349	P054	0.72042
P349	P087	0.740906
P349	P129	0.622716
P349	P151	0.519072
P349	P175	0.5078
P349	P178	0.516998
P349	P184	0.512706
P349	P006	0.462264
P349	P017	0.472702
P349	P056	0.754622
P349	P145	0.528604
P349	P173	0.528964
P349	P287	0.528861
P349	P309	0.529485
P349	P321	0.80629
P350	P075	0.452156
P350	P026	0.655161
P350	P065	0.656962
P351	P019	0.674392
P351	P037	0.484957
P351	P081	0.495984
P352	P011	0.615913
P352	P020	0.610242
P352	P071	0.549089
P352	P101	0.550892
P352	P105	0.526044
P354	P029	0.51183
P354	P059	0.543555
P354	P152	1.27169
P354	P153	0.64935
P354	P168	0.552789
P354	P203	1.02099
P354	P232	1.1904
P354	P235	0.699055
P354	P263	0.731864
P354	P012	0.53058
P354	P013	1.2835
P354	P014	1.41316
P354	P042	0.860136
P354	P047	0.497572
P354	P080	0.56716
P354	P086	0.57262
P354	P202	1.35858
P354	P269	0.698821
P354	P285	1.35839
P354	P329	0.672167
P354	P315	0.895907
P354	P320	0.522053
P354	P323	0.501102
P355	P089	0.580567
P355	P090	0.580018
P355	P115	0.469628
P356	P003	0.45152
P356	P029	0.46426
P356	P059	0.533797
P356	P152	0.478896
P356	P203	0.489816
P356	P232	0.588794
P356	P012	1.14552
P356	P013	0.516047
P356	P014	0.550438
P356	P047	0.510142
P356	P080	0.669442
P356	P086	0.574334
P356	P202	0.503551
P356	P285	0.503344
P356	P354	0.579076
P357	P075	0.480644
P357	P026	0.616136
P357	P065	0.606664
P357	P350	0.546597
P359	P152	0.538056
P359	P013	0.527121
P359	P014	0.499655
P359	P202	0.452572
P359	P285	0.453458
P361	P029	0.574529
P361	P059	0.496693
P361	P152	1.00016
P361	P153	0.587546
P361	P168	0.455766
P361	P203	0.937019
P361	P232	1.06117
P361	P235	0.565887
P361	P263	0.451476
P361	P012	0.554671
P361	P013	1.08247
P361	P014	1.17452
P361	P042	0.573768
P361	P047	0.485812
P361	P080	0.636921
P361	P086	0.50484
P361	P202	1.10803
P361	P285	1.11003
P361	P329	0.613622
P361	P315	0.754881
P361	P354	1.14742
P361	P356	0.5933
P362	P040	0.646738
P362	P054	0.471529
P362	P087	0.48613
P362	P088	0.514688
P362	P095	0.515779
P362	P134	0.481304
P362	P139	0.483609
P362	P231	0.511824
P362	P027	0.59114
P362	P056	0.495799
P362	P122	0.468427
P362	P197	0.475871
P362	P257	0.457152
P362	P280	0.535942
P362	P341	0.45707
P363	P029	0.476457
P363	P059	0.585825
P363	P152	0.515977
P363	P153	0.486181
P363	P203	0.555804
P363	P232	0.640112
P363	P012	1.54263
P363	P013	0.490356
P363	P014	0.558178
P363	P047	0.478656
P363	P080	0.64269
P363	P086	0.620406
P363	P202	0.538589
P363	P285	0.539283
P363	P329	0.500881
P363	P315	0.56327
P363	P354	0.597594
P363	P356	1.34574
P363	P361	0.597252
P364	P003	0.63737
P364	P029	0.479657
P364	P080	0.451245
P365	P007	1.22653
P365	P028	0.554859
P365	P058	0.753973
P365	P061	0.730275
P365	P063	0.501741
P365	P064	1.10525
P365	P077	0.601479
P365	P117	0.8993
P365	P130	0.686716
P365	P143	1.26273
P365	P148	1.01172
P365	P215	0.668421
P365	P009	1.15804
P365	P018	0.502834
P365	P049	0.618295
P365	P404	0.569065
P365	P119	0.636802
P365	P345	0.776163
P366	P016	0.603018
P366	P037	0.538488
P366	P038	0.486965
P366	P081	0.513397
P366	P351	0.460608
P367	P007	0.896413
P367	P058	0.483419
P367	P061	0.452008
P367	P064	0.959392
P367	P117	0.688312
P367	P130	0.853069
P367	P143	1.0125
P367	P148	0.814261
P367	P215	0.672914
P367	P009	0.947069
P367	P018	0.450629
P367	P119	0.750968
P367	P345	0.50254
P367	P365	1.17783
P368	P125	0.476606
P369	P198	0.624224
P369	P315	0.761644
P370	P120	0.734646
P371	P370	0.884395
P372	P356	0.473063
P375	P137	0.519979
P376	P356	0.506552
P376	P372	0.466777
P377	P318	0.465066
P378	P025	0.559431
P378	P029	0.509165
P378	P059	0.542735
P378	P152	1.06841
P378	P153	0.565424
P378	P203	1.00285
P378	P232	1.06701
P378	P235	0.501193
P378	P012	0.461341
P378	P013	0.947937
P378	P014	1.07956
P378	P047	0.498026
P378	P080	0.558584
P378	P086	0.574452
P378	P202	1.13554
P378	P285	1.13749
P378	P329	0.591314
P378	P315	0.736665
P378	P320	0.510843
P378	P323	0.562146
P378	P354	0.968715
P378	P356	0.522047
P378	P359	0.519326
P378	P361	1.13532
P378	P363	0.545506
P380	P029	0.669512
P380	P012	0.473265
P380	P013	0.462047
P380	P047	0.731068
P380	P080	0.744984
P380	P356	0.527481
P381	P152	0.539619
P381	P013	0.527625
P381	P014	0.50038
P381	P202	0.453432
P381	P285	0.454807
P381	P359	0.961039
P381	P378	0.520811
P382	P029	0.454683
P382	P047	0.550198
P382	P080	0.472242
P382	P356	0.573203
P382	P363	0.458241
P382	P378	0.468833
P382	P380	1.02024
P383	P029	0.633091
P383	P059	0.535854
P383	P152	1.50543
P383	P153	0.689158
P383	P168	0.56218
P383	P203	1.0044
P383	P232	1.05066
P383	P235	0.663424
P383	P263	0.553383
P383	P012	0.609843
P383	P013	1.31541
P383	P014	1.97178
P383	P042	0.720569
P383	P047	0.621594
P383	P080	0.684138
P383	P086	0.56333
P383	P202	1.22527
P383	P269	0.51415
P383	P285	1.22639
P383	P329	0.71746
P383	P315	0.949722
P383	P320	0.671359
P383	P323	0.721373
P383	P354	1.40533
P383	P356	0.548878
P383	P359	0.4973
P383	P361	1.16854
P383	P363	0.55766
P383	P378	1.07428
P383	P381	0.497967
P384	P074	0.5191
P384	P181	0.579371
P384	P312	0.511825
P384	P379	0.4628
P385	P135	0.506657
P385	P142	0.507083
P385	P049	0.613639
P385	P201	0.534643
P387	P059	0.543058
P387	P152	1.09907
P387	P153	0.601204
P387	P203	0.919033
P387	P232	0.891356
P387	P235	0.558552
P387	P013	1.18459
P387	P014	1.16486
P387	P042	0.460483
P387	P047	0.536271
P387	P080	0.476584
P387	P086	0.599656
P387	P202	1.02784
P387	P285	1.03016
P387	P329	0.62557
P387	P315	0.685957
P387	P320	0.573657
P387	P323	0.607148
P387	P354	0.900609
P387	P359	0.572718
P387	P361	1.06306
P387	P378	1.3238
P387	P381	0.574426
P387	P383	1.15982
P388	P348	0.474445
P389	P029	0.511582
P389	P059	0.548022
P389	P152	1.24941
P389	P153	0.692183
P389	P168	0.848251
P389	P203	1.0256
P389	P232	1.226
P389	P235	0.930139
P389	P263	0.875656
P389	P012	0.567795
P389	P013	1.30252
P389	P014	1.44646
P389	P042	0.750225
P389	P047	0.529314
P389	P080	0.595427
P389	P086	0.56289
P389	P202	1.21897
P389	P269	0.920816
P389	P285	1.21922
P389	P329	0.718315
P389	P315	0.853054
P389	P320	0.471085
P389	P323	0.540146
P389	P354	1.70057
P389	P356	0.587834
P389	P361	1.21643
P389	P363	0.601828
P389	P378	1.01031
P389	P383	1.43875
P389	P387	1.07088
P390	P003	0.706404
P390	P029	0.53467
P390	P059	0.451318
P390	P047	0.461116
P390	P080	0.458451
P390	P086	0.451748
P390	P364	1.29572
P391	P029	0.551789
P391	P059	0.560854
P391	P152	1.24115
P391	P153	0.692889
P391	P168	0.456009
P391	P203	0.997304
P391	P232	1.0712
P391	P235	0.619106
P391	P263	0.515279
P391	P012	0.575268
P391	P013	1.79708
P391	P014	1.4251
P391	P042	0.829967
P391	P047	0.522296
P391	P080	0.559816
P391	P086	0.590817
P391	P202	1.18927
P391	P269	0.502094
P391	P285	1.18987
P391	P329	0.719124
P391	P315	0.905863
P391	P320	0.580901
P391	P323	0.564955
P391	P354	1.44372
P391	P356	0.526134
P391	P359	0.495721
P391	P361	1.15875
P391	P363	0.535454
P391	P378	1.00711
P391	P381	0.496062
P391	P383	1.41893
P391	P387	1.17242
P391	P389	1.38969
P392	P130	0.509786
P392	P143	0.467201
P392	P119	0.452896
P392	P367	0.484149
P393	P019	0.675654
P393	P037	0.485794
P393	P081	0.496333
P393	P351	0.657442
P393	P366	0.461961
P395	P003	0.536384
P395	P059	0.486696
P395	P012	0.635228
P395	P013	0.456428
P395	P014	0.468659
P395	P047	0.553828
P395	P080	0.487374
P395	P086	0.508499
P395	P356	0.638922
P395	P363	0.563022
P395	P380	0.890921
P395	P382	1.1694
P395	P383	0.466917
P396	P335	0.464533
P398	P029	0.495421
P398	P012	0.575053
P398	P013	0.476347
P398	P047	0.550586
P398	P080	0.537685
P398	P356	0.550547
P398	P363	0.50938
P398	P378	0.526665
P398	P380	1.37245
P398	P382	1.15236
P398	P387	0.487028
P398	P395	1.01666
P399	P151	0.469347
P399	P175	0.460774
P399	P178	0.468491
P399	P184	0.465445
P399	P264	0.475067
P399	P270	0.478846
P399	P145	0.479662
P399	P173	0.480193
P399	P287	0.480342
P399	P309	0.480683
P400	P029	0.574179
P400	P059	0.492849
P400	P152	0.603262
P400	P153	0.512085
P400	P203	0.62182
P400	P232	0.575837
P400	P012	0.577559
P400	P013	0.634262
P400	P014	0.627753
P400	P047	0.647478
P400	P080	0.626346
P400	P086	0.52617
P400	P202	0.629421
P400	P285	0.628733
P400	P329	0.535991
P400	P315	0.470228
P400	P354	0.577671
P400	P356	0.560816
P400	P361	0.604509
P400	P363	0.579004
P400	P378	0.625835
P400	P380	0.734378
P400	P382	0.532118
P400	P383	0.624979
P400	P387	0.577207
P400	P389	0.585926
P400	P391	0.593624
P400	P395	0.633192
P400	P398	0.656573
P401	P094	0.493613
P402	P029	0.731465
P402	P059	0.519484
P402	P152	0.82088
P402	P153	0.510669
P402	P203	0.722381
P402	P232	0.758825
P402	P012	0.675602
P402	P013	0.808457
P402	P014	0.872808
P402	P047	0.753367
P402	P080	0.795366
P402	P086	0.549247
P402	P202	0.767897
P402	P285	0.76942
P402	P329	0.532878
P402	P315	0.676333
P402	P354	0.688084
P402	P356	0.565781
P402	P361	0.836092
P402	P363	0.661203
P402	P378	0.731639
P402	P380	0.735975
P402	P383	0.869869
P402	P387	0.702085
P402	P389	0.674584
P402	P391	0.755606
P402	P395	0.470068
P402	P398	0.498246
P402	P400	0.779995
P405	P075	0.484642
P405	P026	0.53452
P405	P065	0.529558
P405	P072	0.472805
P405	P350	0.520841
P405	P357	0.491272
P407	P074	0.575282
P407	P075	0.488166
P407	P181	0.672898
P407	P189	0.531324
P407	P072	0.496994
P407	P379	0.499989
P407	P384	0.51269
P409	P029	0.480711
P409	P059	0.500626
P409	P152	0.519387
P409	P203	0.560501
P409	P232	0.631724
P409	P012	0.560753
P409	P013	0.645241
P409	P014	0.629406
P409	P047	0.513375
P409	P086	0.551866
P409	P202	0.613035
P409	P285	0.614078
P409	P329	0.465465
P409	P315	0.466145
P409	P354	0.634797
P409	P356	0.545327
P409	P361	0.569822
P409	P363	0.58111
P409	P378	0.546571
P409	P380	0.631748
P409	P383	0.628272
P409	P387	0.551288
P409	P389	0.600894
P409	P391	0.636038
P409	P395	0.486149
P409	P398	0.562141
P409	P400	0.750198
P409	P402	0.70081
P410	P029	0.582425
P410	P059	1.22402
P410	P152	0.61625
P410	P153	0.452926
P410	P203	0.541834
P410	P232	0.544658
P410	P012	0.815709
P410	P013	0.660082
P410	P014	0.65131
P410	P047	0.611322
P410	P080	0.64772
P410	P086	1.32943
P410	P202	0.506496
P410	P285	0.507053
P410	P329	0.469699
P410	P315	0.555399
P410	P354	0.510349
P410	P356	0.699445
P410	P361	0.52238
P410	P363	0.784566
P410	P364	0.450708
P410	P378	0.619741
P410	P380	0.475963
P410	P382	0.478662
P410	P383	0.648669
P410	P387	0.646755
P410	P389	0.59901
P410	P391	0.606118
P410	P395	0.517771
P410	P398	0.457016
P410	P400	0.470863
P410	P402	0.560395
P410	P409	0.4716
P411	P137	0.463962
P412	P010	0.600029
P412	P151	0.56098
P412	P162	0.599991
P412	P175	0.55015
P412	P178	0.5589
P412	P184	0.554871
P412	P242	0.608982
P412	P017	0.546581
P412	P145	0.571056
P412	P173	0.57182
P412	P276	0.460443
P412	P287	0.571868
P412	P309	0.572216
P412	P321	0.807995
P412	P349	0.597894
P413	P003	0.479952
P413	P029	0.503962
P413	P059	0.475838
P413	P152	0.784094
P413	P153	0.598868
P413	P203	0.749787
P413	P232	0.724324
P413	P012	0.535825
P413	P013	0.684241
P413	P014	0.772524
P413	P047	0.513445
P413	P080	0.455215
P413	P086	0.502058
P413	P202	0.813208
P413	P285	0.812681
P413	P329	0.619955
P413	P315	0.69419
P413	P354	0.771314
P413	P356	0.592413
P413	P361	0.675664
P413	P363	0.628604
P413	P378	0.822238
P413	P380	0.487264
P413	P382	0.47089
P413	P383	0.771356
P413	P387	0.689076
P413	P389	0.747033
P413	P391	0.689213
P413	P400	0.741409
P413	P402	1.05983
P413	P409	0.731722
P413	P410	0.548485
P414	P019	0.451191
P414	P024	0.580243
P414	P031	0.579231
P414	P037	0.473442
P414	P038	0.471487
P414	P401	0.54945
P415	P024	0.488748
P415	P031	0.489155
P415	P037	0.453592
P415	P401	0.462884
P416	P048	0.467408
P416	P054	0.567068
P416	P087	0.582643
P416	P151	0.544604
P416	P175	0.534036
P416	P178	0.542728
P416	P184	0.538871
P416	P017	0.453227
P416	P056	0.593236
P416	P145	0.553559
P416	P173	0.554038
P416	P287	0.553838
P416	P309	0.5545
P416	P321	0.887393
P416	P349	0.764886
P416	P412	0.701294
P419	P040	0.484348
P419	P048	0.488293
P419	P054	0.747567
P419	P087	0.768305
P419	P129	0.63555
P419	P151	0.546638
P419	P160	0.45423
P419	P162	0.48316
P419	P175	0.535202
P419	P178	0.544416
P419	P184	0.54036
P419	P224	0.452925
P419	P017	0.495993
P419	P027	0.455254
P419	P056	0.781136
P419	P145	0.555522
P419	P173	0.556028
P419	P287	0.555933
P419	P294	0.453494
P419	P309	0.556507
P419	P321	0.811194
P419	P349	1.10635
P419	P412	0.594294
P419	P416	0.763408
P421	P401	0.535843
P422	P010	0.526141
P422	P151	0.625228
P422	P175	0.613189
P422	P176	0.4552
P422	P178	0.622066
P422	P184	0.618311
P422	P242	0.593491
P422	P250	0.454355
P422	P017	0.555821
P422	P145	0.634059
P422	P173	0.634913
P422	P287	0.634777
P422	P309	0.635853
P422	P321	1.04447
P422	P349	0.715855
P422	P412	0.907933
P422	P416	0.875474
P422	P419	0.728842
P424	P010	0.458646
P424	P054	0.585901
P424	P087	0.601091
P424	P151	0.722712
P424	P160	0.479026
P424	P162	0.575008
P424	P175	0.708314
P424	P178	0.719278
P424	P184	0.714589
P424	P185	0.476606
P424	P242	0.565849
P424	P261	0.459251
P424	P017	0.700319
P424	P056	0.611659
P424	P145	0.735268
P424	P173	0.736025
P424	P287	0.735694
P424	P309	0.736253
P424	P321	0.671224
P424	P349	0.788559
P424	P412	0.610194
P424	P416	0.687707
P424	P419	0.817608
P424	P422	0.748186
P425	P010	0.478392
P425	P054	0.525019
P425	P087	0.540101
P425	P151	0.572439
P425	P175	0.561225
P425	P178	0.569954
P425	P184	0.565944
P425	P224	0.46069
P425	P017	0.519593
P425	P056	0.550115
P425	P145	0.582497
P425	P173	0.583201
P425	P287	0.583084
P425	P309	0.584024
P425	P321	1.04341
P425	P349	0.807106
P425	P412	0.808114
P425	P416	0.887763
P425	P419	0.81175
P425	P422	1.0445
P425	P424	0.671686
P426	P010	0.477299
P426	P151	0.498633
P426	P162	0.499104
P426	P175	0.488631
P426	P178	0.496436
P426	P184	0.492342
P426	P242	0.548665
P426	P017	0.494101
P426	P145	0.507976
P426	P173	0.508518
P426	P287	0.508526
P426	P309	0.508792
P426	P321	0.728565
P426	P349	0.491989
P426	P412	0.909195
P426	P416	0.632959
P426	P419	0.485195
P426	P422	0.820456
P426	P424	0.545721
P426	P425	0.728315
P427	P003	0.483709
P427	P299	0.595697
P427	P390	0.4669
P427	P402	0.492962
P427	P409	0.468013
P429	P010	0.540128
P429	P087	0.457003
P429	P151	0.575565
P429	P162	0.530655
P429	P175	0.563629
P429	P178	0.572905
P429	P184	0.569163
P429	P242	0.642444
P429	P017	0.52264
P429	P056	0.464668
P429	P145	0.583396
P429	P173	0.584148
P429	P287	0.58424
P429	P309	0.585054
P429	P321	0.846628
P429	P349	0.619864
P429	P412	0.853308
P429	P416	0.763413
P429	P419	0.632988
P429	P422	0.986239
P429	P424	0.691675
P429	P425	0.84681
P429	P426	0.835292
P430	P005	0.497734
P430	P021	0.453824
P430	P048	0.489135
P430	P054	0.704477
P430	P087	0.725014
P430	P129	0.609196
P430	P151	0.454393
P430	P178	0.452391
P430	P214	0.457694
P430	P006	0.528846
P430	P056	0.736991
P430	P145	0.462398
P430	P173	0.462528
P430	P287	0.462427
P430	P309	0.463005
P430	P321	0.755471
P430	P349	1.04187
P430	P412	0.58903
P430	P416	0.728827
P430	P419	1.01029
P430	P422	0.638063
P430	P424	0.777863
P430	P425	0.756068
P430	P426	0.501056
P430	P429	0.632946
P015	P152	0.760737
P015	P203	0.612092
P015	P232	0.644215
P015	P013	1.10362
P015	P014	0.854869
P015	P042	0.489007
P015	P202	0.714853
P015	P285	0.715509
P015	P315	0.551466
P015	P354	0.848766
P015	P361	0.693389
P015	P378	0.616058
P015	P383	0.850826
P015	P387	0.712224
P015	P389	0.823548
P015	P391	1.1064
P015	P402	0.453758
P432	P412	0.551271
P432	P426	0.496594
P434	P402	0.685392
P434	P413	0.926244
P437	P088	0.463304
P437	P097	0.452979
P437	P098	0.467966
P437	P134	0.510094
P437	P139	0.512397
P437	P027	0.509399
P437	P259	0.476115
P437	P362	0.456016
P403	P007	1.06862
P403	P064	1.02744
P403	P117	0.699375
P403	P130	0.780986
P403	P143	0.92795
P403	P148	0.843923
P403	P215	0.49522
P403	P009	0.732708
P403	P119	0.689864
P403	P194	0.465701
P403	P345	0.451447
P403	P365	1.12411
P403	P367	0.819298
P420	P059	0.559829
P420	P152	0.723584
P420	P153	0.535366
P420	P203	0.711321
P420	P232	0.658175
P420	P012	0.54099
P420	P013	0.589446
P420	P014	0.643751
P420	P047	0.528629
P420	P080	0.471328
P420	P086	0.588137
P420	P202	0.760223
P420	P285	0.761524
P420	P329	0.549637
P420	P315	0.51167
P420	P354	0.683287
P420	P356	0.539637
P420	P361	0.616842
P420	P363	0.539139
P420	P378	0.711936
P420	P380	0.595094
P420	P382	0.506771
P420	P383	0.640104
P420	P387	0.64851
P420	P389	0.638381
P420	P391	0.57677
P420	P395	0.57888
P420	P398	0.585996
P420	P400	1.18797
P420	P402	0.609857
P420	P409	0.831334
P420	P410	0.465902
P420	P413	0.838933
P420	P434	0.47734
P022	P360	0.797248
P438	P097	0.453407
P438	P098	0.4693
P438	P259	0.482134
P439	P126	0.546641
P439	P122	0.456203
P439	P299	0.884292
P439	P315	0.489705
P439	P325	0.67923
P439	P427	0.558057
P441	P021	0.520281
P441	P113	0.459784
P441	P321	0.460354
P441	P349	0.467797
P441	P416	0.45749
P441	P419	0.465169
P441	P425	0.460206
P441	P437	0.46525
P442	P033	1.27596
P442	P063	0.53858
P442	P114	0.636277
P442	P126	0.930695
P442	P083	0.615742
P442	P122	0.810152
P442	P286	0.45388
P442	P327	0.497028
P442	P341	0.844875
P444	P033	0.570006
P444	P442	0.602825
P445	P029	0.560388
P445	P012	0.626613
P445	P047	0.586654
P445	P080	0.585886
P445	P356	0.535195
P445	P363	0.535677
P445	P380	1.14589
P445	P382	0.797465
P445	P395	1.27718
P445	P398	0.999551
P445	P400	0.588829
P445	P402	0.50158
P445	P410	0.525497
P445	P420	0.511711
P446	P019	0.474843
P446	P351	0.455424
P446	P393	0.456101
P449	P033	0.5352
P449	P126	0.462644
P449	P442	0.589993
P450	P203	0.570177
P450	P232	0.86869
P450	P013	0.471174
P450	P014	0.4696
P450	P202	0.489134
P450	P285	0.488661
P450	P354	0.540001
P450	P361	0.516065
P450	P378	0.542761
P450	P383	0.46778
P450	P389	0.552858
P450	P391	0.52596
P451	P281	0.587339
P452	P281	0.466849
P452	P451	0.644162
P453	P281	0.464539
P453	P451	0.64314
P453	P452	0.925221
P454	P253	0.489766
P454	P281	0.582034
P454	P451	0.625811
P455	P205	0.614369
P455	P222	0.460584
P455	P212	0.842698
P455	P290	0.600046
P455	P335	0.48778
P456	P281	0.455139
P457	P169	0.517053
P457	P188	0.611915
P457	P222	0.482556
P457	P240	0.491148
P457	P281	0.51416
P460	P203	0.694109
P460	P232	0.90146
P460	P013	0.468226
P460	P202	0.531286
P460	P285	0.530817
P460	P354	0.644859
P460	P361	0.518225
P460	P378	0.510924
P460	P389	0.58927
P460	P391	0.505717
P460	P450	0.549267
P461	P281	0.485649
P461	P451	0.523522
P461	P452	0.582813
P461	P453	0.580289
P461	P454	0.478715
P461	P456	0.45906
P462	P152	0.612696
P462	P203	0.479696
P462	P232	0.597402
P462	P013	0.650886
P462	P014	0.695544
P462	P202	0.666498
P462	P285	0.667381
P462	P354	1.09642
P462	P361	0.612816
P462	P378	0.503908
P462	P383	0.691949
P462	P387	0.453835
P462	P389	0.856358
P462	P391	0.756647
P462	P460	0.507861
P464	P152	0.467257
P464	P203	0.707284
P464	P232	0.9834
P464	P013	0.501151
P464	P014	0.466882
P464	P202	0.555082
P464	P285	0.554878
P464	P315	0.461756
P464	P354	0.65634
P464	P361	0.55577
P464	P378	0.59457
P464	P383	0.465008
P464	P387	0.48693
P464	P389	0.603864
P464	P391	0.58939
P464	P450	0.637884
P464	P460	0.678922
P464	P462	0.501679
P465	P337	0.610361
P467	P188	0.546602
P467	P218	0.458026
P467	P457	0.605747
P467	P458	0.583515
P474	P203	0.633986
P474	P232	0.903418
P474	P014	0.520855
P474	P202	0.557594
P474	P285	0.556855
P474	P315	0.466764
P474	P354	0.563814
P474	P361	0.522392
P474	P378	0.546839
P474	P383	0.518428
P474	P389	0.605817
P474	P391	0.495858
P474	P450	0.563601
P474	P460	0.625561
P474	P464	0.639208
P475	P361	0.530824
P476	P281	0.622958
P476	P451	0.505441
P476	P454	0.620629
P478	P137	0.517567
P478	P375	0.808856
P479	P016	0.618102
P479	P038	0.512108
P479	P177	0.53277
P479	P366	0.456614
P480	P016	0.912424
P480	P019	0.499683
P480	P024	0.47211
P480	P031	0.473571
P480	P037	0.519549
P480	P038	0.649207
P480	P177	0.515452
P480	P081	0.641157
P480	P346	0.640861
P480	P348	0.458588
P480	P366	0.619526
P480	P479	0.652316
P482	P267	0.487223
P482	P223	0.732202
P482	P247	0.731067
P487	P375	0.459125
P487	P478	0.463902
P488	P016	0.915585
P488	P019	0.452501
P488	P024	0.484454
P488	P031	0.485082
P488	P037	0.62077
P488	P038	0.641656
P488	P177	0.476066
P488	P081	0.582741
P488	P346	0.588503
P488	P348	0.460974
P488	P366	0.631717
P488	P414	0.45176
P488	P479	0.650685
P488	P480	0.963707
P489	P375	0.51216
P489	P478	0.520345
P433	P010	0.465934
P433	P054	0.597796
P433	P087	0.612456
P433	P151	0.741864
P433	P160	0.49614
P433	P162	0.591418
P433	P175	0.728014
P433	P178	0.738879
P433	P184	0.734056
P433	P185	0.497393
P433	P242	0.581637
P433	P261	0.481456
P433	P017	0.7152
P433	P056	0.621029
P433	P145	0.751951
P433	P173	0.752825
P433	P287	0.752516
P433	P309	0.753028
P433	P321	0.669464
P433	P349	0.793512
P433	P412	0.612749
P433	P416	0.687433
P433	P419	0.82789
P433	P422	0.752289
P433	P424	1.16204
P433	P425	0.66996
P433	P426	0.549065
P433	P429	0.693467
P433	P430	0.777322
P435	P029	0.620296
P435	P012	0.502966
P435	P047	0.682847
P435	P080	0.697212
P435	P356	0.489433
P435	P363	0.456187
P435	P380	1.16579
P435	P382	1.00051
P435	P395	1.38081
P435	P398	0.986907
P435	P400	0.610836
P435	P402	0.596803
P435	P409	0.460511
P435	P420	0.54266
P435	P445	1.63266
P001	P003	0.584154
P001	P364	0.461977
P001	P390	0.481587
P002	P299	0.636174
P002	P325	0.60507
P002	P427	0.668154
P002	P439	0.938195
P302	P129	0.497279
P302	P151	0.518762
P302	P162	0.638676
P302	P175	0.50985
[truncated: 193 more rows]
