# Supplementary material for: The PeachSNP170K array facilitates insights into a large-scale population relatedness and genetic impacts on citrate content and flowering time
Source: Commun Biol. 2025 Jun 4;8:854. doi: 10.1038/s42003-025-08144-2 (PMC12137643; doi:10.1038/s42003-025-08144-2)
Supplement: Supplementary file 8 — Supplementary Data 6 [file 42003_2025_8144_MOESM8_ESM.xlsx]

## Sheet: Sheet1
Supplementary Data 6. Peach accessions in 25 kinship clusters.
Cluster	Code	Degree
Clr1	P014	47
Clr1	P383	47
Clr1	P391	47
Clr1	P013	46
Clr1	P378	46
Clr1	P202	45
Clr1	P285	45
Clr1	P354	45
Clr1	P389	45
Clr1	P152	43
Clr1	P361	42
Clr1	P232	41
Clr1	P203	40
Clr1	P387	38
Clr1	P402	38
Clr1	P400	36
Clr1	P410	36
Clr1	P420	36
Clr1	P315	35
Clr1	P356	35
Clr1	P080	34
Clr1	P363	34
Clr1	P413	34
Clr1	P012	33
Clr1	P047	33
Clr1	P409	33
Clr1	P029	31
Clr1	P059	29
Clr1	P086	29
Clr1	P329	28
Clr1	P153	27
Clr2	P344	40
Clr2	P087	37
Clr2	P056	37
Clr2	P419	36
Clr2	P431	35
Clr2	P054	33
Clr2	P424	33
Clr2	P433	33
Clr2	P349	32
Clr2	P428	32
Clr2	P151	31
Clr2	P178	31
Clr2	P145	31
Clr2	P173	31
Clr2	P287	31
Clr2	P309	31
Clr2	P175	30
Clr2	P184	30
Clr2	P321	30
Clr2	P425	30
Clr2	P429	29
Clr2	P430	29
Clr2	P412	28
Clr2	P416	28
Clr2	P422	27
Clr2	P426	27
Clr2	P017	24
Clr2	P302	24
Clr3	P281	22
Clr3	P291	21
Clr3	P335	21
Clr3	P290	20
Clr3	P159	18
Clr3	P218	18
Clr3	P253	16
Clr3	P212	16
Clr3	P314	16
Clr3	P169	15
Clr3	P188	15
Clr3	P222	15
Clr3	P251	14
Clr3	P322	14
Clr3	P205	13
Clr3	P255	11
Clr4	P365	20
Clr4	P143	17
Clr4	P367	16
Clr4	P009	15
Clr4	P064	14
Clr4	P007	13
Clr4	P117	13
Clr4	P148	13
Clr4	P403	13
Clr4	P130	12
Clr4	P119	12
Clr4	P215	11
Clr5	P122	24
Clr5	P129	23
Clr5	P327	18
Clr5	P123	17
Clr5	P156	17
Clr5	P157	17
Clr5	P165	17
Clr5	P345	17
Clr5	P058	16
Clr5	P347	14
Clr5	P340	13
Clr5	P191	12
Clr5	P278	11
Clr6	P488	15
Clr6	P038	14
Clr6	P480	14
Clr6	P016	12
Clr6	P019	11
Clr6	P081	10
Clr6	P366	10
Clr6	P024	9
Clr6	P031	9
Clr6	P177	8
Clr6	P414	7
Clr6	P479	7
Clr6	P100	7
Clr6	P346	6
Clr7	P097	11
Clr7	P088	10
Clr7	P098	12
Clr7	P134	11
Clr7	P139	11
Clr7	P027	15
Clr7	P045	10
Clr7	P259	12
Clr7	P437	9
Clr8	P075	9
Clr8	P026	6
Clr8	P065	6
Clr8	P350	5
Clr8	P357	5
Clr8	P405	6
Clr9	P011	4
Clr9	P101	5
Clr9	P020	3
Clr9	P105	5
Clr9	P352	5
Clr10	P341	22
Clr10	P049	18
Clr10	P063	17
Clr10	P126	15
Clr10	P033	12
Clr10	P442	12
Clr10	P208	11
Clr10	P225	11
Clr10	P288	11
Clr10	P036	10
Clr10	P077	10
Clr10	P286	8
Clr11	P320	14
Clr11	P323	15
Clr11	P319	17
Clr11	P334	14
Clr12	P380	17
Clr12	P395	21
Clr12	P398	19
Clr12	P445	15
Clr13	P204	4
Clr13	P256	8
Clr13	P260	7
Clr13	P246	10
Clr13	P277	10
Clr13	P280	10
Clr14	P451	6
Clr14	P452	4
Clr14	P453	4
Clr14	P461	6
Clr15	P299	5
Clr15	P427	7
Clr15	P439	7
Clr15	P002	4
Clr16	P267	6
Clr16	P223	3
Clr16	P247	3
Clr16	P482	3
Clr17	P228	3
Clr17	P220	3
Clr17	P230	3
Clr17	P245	3
Clr18	P142	4
Clr18	P135	4
Clr18	P201	5
Clr18	P385	4
Clr19	P450	15
Clr19	P464	19
Clr19	P474	15
Clr20	P037	16
Clr20	P351	6
Clr20	P393	6
Clr21	P074	5
Clr21	P384	5
Clr21	P407	7
Clr22	P465	2
Clr22	P337	2
Clr22	P110	2
Clr23	P096	2
Clr23	P132	2
Clr23	P313	2
Clr24	P306	3
Clr24	P085	2
Clr24	P312	3
Clr25	P266	4
Clr25	P207	4
Clr25	P161	4
