# Supplementary material for: The PeachSNP170K array facilitates insights into a large-scale population relatedness and genetic impacts on citrate content and flowering time
Source: Commun Biol. 2025 Jun 4;8:854. doi: 10.1038/s42003-025-08144-2 (PMC12137643; doi:10.1038/s42003-025-08144-2)
Supplement: Supplementary file 9 — Supplementary Data 7 [file 42003_2025_8144_MOESM9_ESM.xlsx]

## Sheet: Sheet1
Supplementary Data 7. The peach accessions related to kinship Clr3 based on the recorded pedigree.
Aceesion ID	Accession name	Genotyped1	Cluster
R01	Armqueen	N	-
R74	Sunlite	N	-
P281	Sundollar	Y	Clr3
P244	Armking	Y	-
R02	Babcock	N	-
R03	Candoka	N	-
R04	Columbina	N	-
R05	Cultivar11	N	-
R06	Cultivar12	N	-
R07	Cultivar13	N	-
R08	Cultivar14	N	-
R09	Cultivar14-op	N	-
R10	Cultivar23	N	-
R11	Cultivar24	N	-
R12	Cultivar3	N	-
R13	Cultivar7	N	-
R14	Cultivar8	N	-
R15	Earligold	N	-
R16	EarliGrande	N	-
R17	EarliGrande-mutation	N	-
P205	Vallegrande	Y	Clr3
R18	Early Amber	N	-
R19	Fla.15-85W	N	-
R20	Fla.16-33E	N	-
R21	Fla.16-61	N	-
R22	Fla.18-102	N	-
R23	Fla.2-7	N	-
R24	Fla.28-48	N	-
R25	Fla.3-2	N	-
R26	Fla.3-4N	N	-
R27	Fla.35-30	N	-
R28	Fla.3-56	N	-
R29	Fla.46-95	N	-
R30	Fla.5-13N	N	-
R31	Fla.5-200	N	-
R32	Fla.5-58	N	-
R33	Fla.7-11	N	-
R34	Fla.7-11-op	N	-
R35	Fla.7-3N	N	-
R36	Fla8B-27	N	-
R37	Fla8B-27-op	N	-
R38	Fla.9-67	N	-
R39	Fla.L2-75	N	-
R40	Flaming Gold	N	-
R41	Flamingo	N	-
R42	Fla.Q303-3N	N	-
R43	Fla.R9T10	N	-
P255	Flordacrest	Y	Clr3
P218	Flordaglo	Y	Clr3
P212	FlordaGrande	Y	Clr3
P236	Flordaking	Y	-
P253	Flordaprince	Y	Clr3
R44	Flordasun	N	-
R45	Flordawon	N	-
R46	Forestgold	N	-
R47	FV243-12	N	-
R48	FV243-12-op	N	-
R49	FV244-4	N	-
R50	FV244-4-op	N	-
R51	FV244-54	N	-
R52	FV244-54-op	N	-
R53	Garden State	N	-
R54	Hawaiian	N	-
R55	Hiland	N	-
R56	Jewel	N	-
R57	July Elberta	N	-
R58	June Gold	N	-
R59	Kaygold	N	-
R60	Luken's Honey	N	-
R61	Maravilha	N	-
R62	May Flower	N	-
R63	Merrill Princess	N	-
R64	NJ25032	N	-
R65	NJ5107397	N	-
R66	Okinawa	N	-
R67	P143143	N	-
R68	P163973	N	-
P251	Early Grand	Y	Clr3
R69	Palomar	N	-
R70	Panamint	N	-
P207	Robin	Y	-
R71	Southland	N	-
P266	Springtime	Y	-
R72	Sundowner	N	-
R73	Sunglod	N	-
R75	Sunnyside	N	-
P188	Sunraycer	Y	Clr3
R76	Sunred	N	-
P222	Sunwright	Y	Clr3
R77	Tennessee Natural	N	-
R78	Tennessee Natural-op	N	-
R79	VPl sel	N	-
P290	Tropic Beauty	Y	Clr3
P159	Tropic Snow	Y	Clr3
P314	Tropic Sweet	Y	Clr3
Note：
1 "Y" and "N" represent the peach accession was genotyped by the PeachSNP170K array or not.
