# Supplementary material for: The PeachSNP170K array facilitates insights into a large-scale population relatedness and genetic impacts on citrate content and flowering time
Source: Commun Biol. 2025 Jun 4;8:854. doi: 10.1038/s42003-025-08144-2 (PMC12137643; doi:10.1038/s42003-025-08144-2)
Supplement: Supplementary file 10 — Supplementary Data 8 [file 42003_2025_8144_MOESM10_ESM.xlsx]

## Sheet: Sheet1
Supplementary Data 8. The IBD regions shared by peach accessions within each cluster.
Clusters	Chromosome	Start	End
Clr1	Chr1	15480000	15490000
Clr1	Chr1	20005000	21775000
Clr1	Chr1	21830000	22140000
Clr1	Chr1	22580000	22665000
Clr1	Chr1	22690000	24645000
Clr1	Chr1	24780000	25065000
Clr1	Chr1	32980000	33155000
Clr1	Chr1	43795000	45305000
Clr1	Chr1	45355000	45440000
Clr1	Chr1	47085000	47200000
Clr1	Chr1	47270000	47375000
Clr1	Chr1	47545000	48855000
Clr1	Chr1	48865000	49200000
Clr1	Chr1	49260000	49320000
Clr1	Chr2	3415000	3480000
Clr1	Chr2	3585000	4120000
Clr1	Chr2	4960000	8755000
Clr1	Chr2	15580000	18350000
Clr1	Chr2	27335000	28375000
Clr1	Chr2	33825000	33900000
Clr1	Chr3	6640000	7215000
Clr1	Chr3	24585000	26060000
Clr1	Chr3	26120000	26210000
Clr1	Chr3	27000000	28620000
Clr1	Chr4	11970000	12420000
Clr1	Chr4	20505000	20545000
Clr1	Chr4	21450000	21735000
Clr1	Chr5	8520000	9765000
Clr1	Chr6	11370000	11570000
Clr1	Chr6	14120000	14540000
Clr1	Chr6	14630000	15840000
Clr1	Chr6	16215000	16235000
Clr1	Chr6	28900000	28925000
Clr1	Chr6	29065000	29675000
Clr1	Chr8	16950000	17180000
Clr2	Chr1	34470000	39335000
Clr2	Chr1	40015000	40060000
Clr2	Chr1	41730000	41945000
Clr2	Chr2	12650000	21450000
Clr2	Chr4	9630000	16505000
Clr2	Chr4	17530000	18800000
Clr2	Chr7	11940000	13100000
Clr2	Chr7	13405000	13505000
Clr2	Chr8	19985000	21225000
Clr3	Chr1	40015000	40060000
Clr3	Chr1	40850000	41145000
Clr3	Chr1	41910000	41965000
Clr3	Chr1	45355000	45955000
Clr3	Chr1	45960000	46010000
Clr3	Chr1	46055000	46170000
Clr3	Chr2	9155000	11920000
Clr3	Chr2	14445000	14540000
Clr3	Chr2	14600000	18065000
Clr3	Chr2	18105000	18260000
Clr3	Chr2	18295000	18990000
Clr3	Chr2	19010000	19595000
Clr3	Chr2	21180000	21415000
Clr3	Chr2	21490000	22990000
Clr3	Chr2	23020000	23240000
Clr3	Chr3	4200000	5460000
Clr3	Chr3	15405000	15645000
Clr3	Chr3	15985000	16020000
Clr3	Chr4	9585000	10045000
Clr3	Chr4	14075000	14640000
Clr3	Chr4	14965000	16895000
Clr3	Chr4	17285000	18760000
Clr3	Chr4	19470000	24495000
Clr3	Chr7	22735000	23670000
Clr3	Chr8	7545000	7785000
Clr3	Chr8	7790000	8555000
Clr3	Chr8	12380000	12425000
Clr3	Chr8	12700000	12720000
Clr3	Chr8	16450000	16795000
Clr3	Chr8	16820000	16850000
Clr3	Chr8	18710000	19980000
Clr3	Chr8	19985000	20005000
Clr3	Chr8	20030000	20145000
Clr3	Chr8	20495000	20600000
Clr4	Chr1	22180000	29235000
Clr4	Chr3	10235000	11480000
Clr4	Chr3	11510000	11780000
Clr4	Chr3	12100000	14890000
Clr4	Chr3	14955000	19045000
Clr4	Chr4	5125000	8845000
Clr4	Chr5	11470000	11570000
Clr4	Chr5	11730000	11865000
Clr4	Chr5	12840000	13140000
Clr4	Chr5	13430000	13440000
Clr4	Chr5	13870000	14480000
Clr4	Chr5	14560000	15600000
Clr4	Chr6	4150000	5250000
Clr4	Chr6	12425000	13345000
Clr4	Chr6	14535000	16170000
Clr4	Chr6	16180000	16980000
Clr4	Chr6	27020000	27995000
Clr4	Chr7	18300000	18480000
Clr5	Chr1	37500000	38410000
Clr5	Chr1	38425000	40060000
Clr5	Chr1	40555000	43145000
Clr5	Chr1	46290000	46345000
Clr5	Chr1	46425000	46780000
Clr5	Chr2	15425000	16835000
Clr5	Chr2	16945000	18410000
Clr5	Chr2	18480000	18490000
Clr5	Chr2	18590000	19610000
Clr5	Chr2	19680000	19725000
Clr5	Chr2	19875000	20230000
Clr5	Chr2	21090000	23365000
Clr5	Chr2	24485000	24855000
Clr5	Chr2	25615000	26060000
Clr5	Chr3	22080000	23060000
Clr5	Chr4	7400000	11040000
Clr5	Chr5	13910000	14865000
Clr5	Chr5	15920000	16810000
Clr5	Chr6	24420000	24770000
Clr5	Chr6	24970000	25235000
Clr5	Chr6	25305000	26345000
Clr5	Chr7	1540000	4965000
Clr5	Chr7	6610000	6730000
Clr5	Chr8	14895000	15760000
Clr6	Chr1	16655000	22150000
Clr6	Chr1	22160000	22215000
Clr6	Chr1	34145000	35990000
Clr6	Chr2	2740000	6260000
Clr6	Chr2	6450000	6515000
Clr6	Chr2	27450000	31225000
Clr6	Chr6	2465000	3790000
Clr6	Chr6	4220000	4425000
Clr6	Chr6	4770000	6710000
Clr6	Chr6	13110000	15205000
Clr6	Chr6	27950000	28915000
Clr6	Chr7	7265000	9310000
Clr6	Chr8	14765000	17990000
Clr6	Chr8	18095000	20155000
Clr7	Chr1	5915000	6320000
Clr7	Chr1	19475000	22215000
Clr7	Chr2	13250000	18110000
Clr7	Chr2	21110000	22655000
Clr7	Chr2	29080000	30285000
Clr7	Chr3	13010000	16395000
Clr7	Chr3	16400000	16945000
Clr7	Chr3	16950000	22085000
Clr7	Chr6	15135000	15785000
Clr7	Chr6	24210000	25915000
Clr7	Chr7	14565000	23530000
Clr7	Chr8	15975000	18035000
Clr7	Chr8	18105000	18585000
Clr8	Chr1	16655000	22150000
Clr8	Chr1	22160000	22215000
Clr8	Chr1	34145000	35990000
Clr8	Chr2	2740000	6260000
Clr8	Chr2	6450000	6515000
Clr8	Chr2	27450000	31225000
Clr8	Chr6	2465000	3790000
Clr8	Chr6	4220000	4425000
Clr8	Chr6	4770000	6710000
Clr8	Chr6	13110000	15205000
Clr8	Chr6	27950000	28915000
Clr8	Chr7	7265000	9310000
Clr8	Chr8	14765000	17990000
Clr8	Chr8	18095000	20155000
Clr9	Chr1	16720000	16745000
Clr9	Chr1	18940000	19750000
Clr9	Chr1	28045000	28495000
Clr9	Chr1	33805000	34880000
Clr9	Chr1	35985000	36155000
Clr9	Chr1	36505000	36515000
Clr9	Chr1	36610000	37990000
Clr9	Chr2	20225000	21015000
Clr9	Chr2	23165000	24610000
Clr9	Chr2	28445000	29325000
Clr9	Chr3	23890000	24510000
Clr9	Chr4	625000	1030000
Clr9	Chr4	1640000	3075000
Clr9	Chr4	3115000	3535000
Clr9	Chr4	3865000	5745000
Clr9	Chr4	8385000	8600000
Clr9	Chr4	13515000	13930000
Clr9	Chr4	13940000	16380000
Clr9	Chr4	16560000	17870000
Clr9	Chr4	17900000	18785000
Clr9	Chr4	21590000	23975000
Clr9	Chr5	2545000	7195000
Clr9	Chr6	1645000	4385000
Clr9	Chr6	4400000	4635000
Clr9	Chr6	7390000	8520000
Clr9	Chr6	20380000	20425000
Clr9	Chr6	25625000	26345000
Clr9	Chr6	28170000	28780000
Clr9	Chr6	32040000	33535000
Clr9	Chr7	5000000	5860000
Clr9	Chr7	10150000	10405000
Clr9	Chr7	10655000	10825000
Clr9	Chr8	18510000	19210000
Clr9	Chr8	19300000	19565000
Clr9	Chr8	20710000	24020000
Clr10	Chr1	7155000	7795000
Clr10	Chr1	22180000	22215000
Clr10	Chr1	22235000	25055000
Clr10	Chr1	25295000	25600000
Clr10	Chr1	34505000	36055000
Clr10	Chr2	15425000	16310000
Clr10	Chr2	18480000	21035000
Clr10	Chr2	22215000	22595000
Clr10	Chr2	32505000	36590000
Clr10	Chr3	19060000	19380000
Clr10	Chr3	19625000	26825000
Clr10	Chr4	9090000	9605000
Clr10	Chr4	9680000	10800000
Clr10	Chr5	12980000	13210000
Clr10	Chr6	2345000	3185000
Clr10	Chr7	1670000	1725000
Clr10	Chr7	1890000	3080000
Clr10	Chr7	6855000	7310000
Clr10	Chr7	19925000	20495000
Clr10	Chr7	20785000	20870000
Clr10	Chr8	10605000	11320000
Clr13	Chr1	33305000	33385000
Clr13	Chr1	33405000	40060000
Clr13	Chr4	11830000	12335000
Clr13	Chr4	14965000	16505000
Clr13	Chr4	22600000	24915000
Clr13	Chr6	14575000	15375000
Clr13	Chr6	26345000	27910000
Clr13	Chr6	28625000	28790000
Clr13	Chr8	4555000	9685000
Clr13	Chr8	10535000	11125000
Clr13	Chr8	14350000	18440000
Clr13	Chr8	18600000	23255000
