# Supplementary material for: The PeachSNP170K array facilitates insights into a large-scale population relatedness and genetic impacts on citrate content and flowering time
Source: Commun Biol. 2025 Jun 4;8:854. doi: 10.1038/s42003-025-08144-2 (PMC12137643; doi:10.1038/s42003-025-08144-2)
Supplement: Supplementary file 11 — Supplementary Data 9 [file 42003_2025_8144_MOESM11_ESM.xlsx]

## Sheet: Sheet1
Supplementary Data 9. SNPs significantly associated with agronomic traits.
Trait/SNP number	Chromosome	Number of SNPs	SNP ID	Position	Measured year	P value	PVE (%)
Flowering time/107	Chr1	22	AX-159344377, AX-158794511, AX-159005767, AX-159179094, AX-159005776, AX-159179107, AX-158794540, AX-159005789, AX-159344391, AX-159344395, AX-159005799, AX-158794570, AX-158794574, AX-159005803, AX-159179137, AX-159179158, AX-158794604, AX-159181508, AX-158798033, AX-159181503, AX-159008136, AX-159007730	Chr1:45355677, Chr1:45355882, Chr1:45356724, Chr1:45358864, Chr1:45365756, Chr1:45375955, Chr1:45379885, Chr1:45379925, Chr1:45393095, Chr1:45397405, Chr1:45400035, Chr1:45402011, Chr1:45404038, Chr1:45408105, Chr1:45414874, Chr1:45427123, Chr1:45435638, Chr1:48257914, Chr1:48263585, Chr1:48267213, Chr1:48274314, Chr1:48792036	2019	2.57723840419245E-07, 2.57723840419245E-07, 3.95611036872983E-06, 3.07968343073765E-07, 9.30650984458962E-07, 9.5974002988906E-07, 9.75965635217489E-07, 1.84369836451245E-06, 4.14922211050471E-06, 3.26173406055231E-06, 3.26173406055231E-06, 3.26173406055231E-06, 3.26173406055231E-06, 8.9763574500075E-06, 3.26173406055231E-06, 3.95611036872983E-06, 3.07968343073765E-07, 2.04813835382866E-06, 2.048…	28.5973812425828, 28.5973812425828, 28.650024128442, 28.8649094526215, 27.9690536187904, 28.3324566919689, 28.2823452600137, 27.8592205543701, 27.0048334840456, 28.2379789843322, 28.2379789843322, 28.2379789843322, 28.2379789843322, 27.8905605356884, 28.2379789843322, 28.650024128442, 28.8649094526215, 30.3751381425288, 30.3751381425288, 30.6478769846222, 30.6478769846222, 30.3751381425288
	Chr2	2	AX-159354443, AX-158805710	Chr2:2156886, Chr2:7693638	2019	9.25071210937677E-06, 3.27411044299783E-06	0.218959605351068, 11.0948685891128
	Chr3	1	AX-159037236	Chr3:3802013	2019	4.63113e-06	1.26387
	Chr4	1	AX-158856323	Chr4:2478424	2019	4.51883e-07	15.3544
	Chr8	1	AX-159301289	Chr8:341212	2019	7.36614e-11	5.45277
	Chr1	78	AX-159005763, AX-159344377, AX-158794511, AX-159005767, AX-159179094, AX-159005776, AX-159179107, AX-158794540, AX-159005789, AX-159344391, AX-159344395, AX-158794567, AX-159005799, AX-158794570, AX-158794574, AX-159005803, AX-159179137, AX-159179158, AX-158794604, AX-159182957, AX-159009628, AX-159009626, AX-159009621, AX-159182937, AX-158800280, AX-158800276, AX-159182933, AX-159009616, AX-1588…	Chr1:45355352, Chr1:45355677, Chr1:45355882, Chr1:45356724, Chr1:45358864, Chr1:45365756, Chr1:45375955, Chr1:45379885, Chr1:45379925, Chr1:45393095, Chr1:45397405, Chr1:45398583, Chr1:45400035, Chr1:45402011, Chr1:45404038, Chr1:45408105, Chr1:45414874, Chr1:45427123, Chr1:45435638, Chr1:46205972, Chr1:46215398, Chr1:46215649, Chr1:46219624, Chr1:46220525, Chr1:46221614, Chr1:46228310, Chr1:4622…	2020	4.03457722328486E-07, 2.26307005208019E-09, 2.26307005208019E-09, 1.02739155840172E-09, 1.01313558351719E-09, 6.63494896850031E-09, 4.19585208070118E-09, 4.10357211562555E-09, 4.76206699104171E-10, 1.0378757319169E-10, 3.51788998783725E-10, 1.66335962517493E-09, 3.51788998783725E-10, 3.51788998783725E-10, 3.51788998783725E-10, 2.17106256012734E-09, 3.51788998783725E-10, 1.02739155840172E-09, 1.01…	33.6232439223771, 36.3120220886613, 36.3120220886613, 37.6842338312594, 36.9225699122873, 35.9215470474118, 36.4899181567303, 36.3120220886613, 36.9786317034161, 36.9225699122873, 37.7117333968431, 37.1436842941048, 37.7117333968431, 37.7117333968431, 37.7117333968431, 37.1436842941048, 37.7117333968431, 37.6842338312594, 36.9225699122873, 36.6758310698272, 36.6758310698272, 36.6758310698272, 32.…
	Chr4	1	AX-158856323	Chr4:2478424	2020	1.20913e-05	14.4766
	Chr8	1	AX-159301289	Chr8:341212	2020	1.4503e-06	2.21072
pH/376	Chr3	1	AX-159367659	Chr3:10722471	2016	1.36611e-19	15.9445
	Chr5	122	AX-158880664, AX-158880735, AX-158880791, AX-159075640, AX-158880805, AX-159075647, AX-158880809, AX-158880815, AX-159248899, AX-158880843, AX-159075673, AX-158880876, AX-158880899, AX-159248955, AX-158880970, AX-158880984, AX-159249035, AX-158881014, AX-158881019, AX-158881022, AX-158881023, AX-159075801, AX-159249046, AX-158881035, AX-158881036, AX-158881045, AX-159075812, AX-159249059, AX-1588…	Chr5:49574, Chr5:162593, Chr5:236007, Chr5:251600, Chr5:251663, Chr5:256327, Chr5:262490, Chr5:265906, Chr5:281489, Chr5:299974, Chr5:301637, Chr5:319207, Chr5:332523, Chr5:354869, Chr5:402850, Chr5:417596, Chr5:458344, Chr5:458445, Chr5:460398, Chr5:461798, Chr5:462040, Chr5:464687, Chr5:469324, Chr5:474640, Chr5:475400, Chr5:483726, Chr5:484095, Chr5:484212, Chr5:485827, Chr5:485950, Chr5:48608…	2016	2.31680565135504E-11, 8.9274994330762E-12, 3.75763267192756E-12, 1.29091805430759E-11, 8.9274994330762E-12, 8.9274994330762E-12, 8.9274994330762E-12, 8.9274994330762E-12, 8.9274994330762E-12, 7.0879128727757E-10, 6.97890181853569E-13, 5.79777715460777E-11, 5.79777715460777E-11, 9.42386944947736E-11, 8.50391997263278E-11, 2.37937840608926E-20, 1.35630683453095E-09, 9.50593028580006E-10, 3.58100480…	8.76301681823304, 9.14377504780371, 9.50274447830144, 9.02160658687725, 9.14377504780371, 9.14377504780371, 9.14377504780371, 9.14377504780371, 9.14377504780371, 7.39897154732722, 10.1852695172057, 8.33576470914216, 8.33576470914216, 8.05637141680358, 8.21369400624782, 16.2517085586444, 6.95198918135749, 7.07481766231241, 6.51135179729486, 7.07481766231241, 5.85885737188865, 5.85885737188865, 7.6…
	Chr3	1	AX-159367659	Chr3:10722471	2017	1.77032e-30	25.9054
	Chr5	252	AX-158880664, AX-158880735, AX-158880791, AX-159075640, AX-158880805, AX-159075647, AX-158880809, AX-158880815, AX-159248899, AX-158880843, AX-159075673, AX-158880876, AX-158880899, AX-159248955, AX-158880970, AX-158880984, AX-159249035, AX-158881014, AX-158881019, AX-158881022, AX-158881023, AX-159075801, AX-159249046, AX-158881035, AX-158881036, AX-158881045, AX-159075812, AX-159249059, AX-1588…	Chr5:49574, Chr5:162593, Chr5:236007, Chr5:251600, Chr5:251663, Chr5:256327, Chr5:262490, Chr5:265906, Chr5:281489, Chr5:299974, Chr5:301637, Chr5:319207, Chr5:332523, Chr5:354869, Chr5:402850, Chr5:417596, Chr5:458344, Chr5:458445, Chr5:460398, Chr5:461798, Chr5:462040, Chr5:464687, Chr5:469324, Chr5:474640, Chr5:475400, Chr5:483726, Chr5:484095, Chr5:484212, Chr5:485827, Chr5:485950, Chr5:48608…	2017	1.47695646769696E-13, 3.42583424308757E-15, 2.15443148507654E-15, 2.92820567148937E-15, 3.42583424308757E-15, 3.42583424308757E-15, 3.42583424308757E-15, 3.42583424308757E-15, 2.21884611409116E-15, 3.26914530763396E-13, 6.77103455023968E-17, 1.07070540665201E-14, 1.07070540665201E-14, 3.11063768155107E-14, 3.17679132452747E-14, 2.5956364531337E-28, 1.02724549060388E-13, 1.12940841793835E-13, 3.82…	11.1699695472647, 12.7260473412312, 12.8963970552849, 12.823162163253, 12.7260473412312, 12.7260473412312, 12.7260473412312, 12.7260473412312, 12.925356185794, 10.8007330589901, 14.4677695123512, 12.2396784048172, 12.2396784048172, 11.7051322513316, 11.813713620783, 24.1813635783163, 11.1971122614097, 11.1303991036593, 10.5964654323608, 11.1303991036593, 10.8757402198095, 10.8757402198095, 11.995…
Titratable acidity/249	Chr3	1	AX-159367659	Chr3:10722471	2016	5.47202e-15	12.5466
	Chr5	124	AX-158880664, AX-158880735, AX-158880791, AX-159075640, AX-158880805, AX-159075647, AX-158880809, AX-158880815, AX-159248899, AX-158880843, AX-159075673, AX-158880876, AX-158880899, AX-159248955, AX-158880970, AX-158880984, AX-159249035, AX-158881014, AX-158881019, AX-158881022, AX-158881023, AX-159075801, AX-159249046, AX-158881035, AX-158881036, AX-158881045, AX-159075812, AX-159249059, AX-1588…	Chr5:49574, Chr5:162593, Chr5:236007, Chr5:251600, Chr5:251663, Chr5:256327, Chr5:262490, Chr5:265906, Chr5:281489, Chr5:299974, Chr5:301637, Chr5:319207, Chr5:332523, Chr5:354869, Chr5:402850, Chr5:417596, Chr5:458344, Chr5:458445, Chr5:460398, Chr5:461798, Chr5:462040, Chr5:464687, Chr5:469324, Chr5:474640, Chr5:475400, Chr5:483726, Chr5:484095, Chr5:484212, Chr5:485827, Chr5:485950, Chr5:48608…	2016	1.65969457022641E-10, 6.78713762173147E-11, 3.57078718490873E-11, 7.87941659450909E-11, 6.78713762173147E-11, 6.78713762173147E-11, 6.78713762173147E-11, 6.78713762173147E-11, 6.78713762173147E-11, 1.72108812010475E-09, 3.17090112922951E-12, 3.39883620075498E-10, 3.39883620075498E-10, 5.76578970595622E-10, 3.97452664952599E-10, 3.31804350684821E-16, 4.12693265581196E-09, 3.54655885074878E-09, 7.5…	8.50701228727496, 8.88945560060923, 9.14272363824952, 8.85527769025129, 8.88945560060923, 8.88945560060923, 8.88945560060923, 8.88945560060923, 8.88945560060923, 7.54640099425996, 10.2591839059297, 8.17416803895039, 8.17416803895039, 7.86574110069486, 8.1340540643533, 13.5151162926646, 7.05235368161731, 7.09148485014203, 6.76602072912882, 7.09148485014203, 6.04716723048994, 6.04716723048994, 7.71…
	Chr3	1	AX-159367659	Chr3:10722471	2017	3.63228e-26	21.6359
	Chr5	123	AX-158880664, AX-158880735, AX-158880791, AX-159075640, AX-158880805, AX-159075647, AX-158880809, AX-158880815, AX-159248899, AX-158880843, AX-159075673, AX-158880876, AX-158880899, AX-159248955, AX-158880970, AX-158880984, AX-159249035, AX-158881014, AX-158881019, AX-158881022, AX-158881023, AX-159075801, AX-159249046, AX-158881035, AX-158881036, AX-158881045, AX-159075812, AX-159249059, AX-1588…	Chr5:49574, Chr5:162593, Chr5:236007, Chr5:251600, Chr5:251663, Chr5:256327, Chr5:262490, Chr5:265906, Chr5:281489, Chr5:299974, Chr5:301637, Chr5:319207, Chr5:332523, Chr5:354869, Chr5:402850, Chr5:417596, Chr5:458344, Chr5:458445, Chr5:460398, Chr5:461798, Chr5:462040, Chr5:464687, Chr5:469324, Chr5:474640, Chr5:475400, Chr5:483726, Chr5:484095, Chr5:484212, Chr5:485827, Chr5:485950, Chr5:48608…	2017	4.89141616758374E-12, 1.07852883339625E-12, 1.08517497014695E-12, 1.44241965121785E-12, 1.07852883339625E-12, 1.07852883339625E-12, 1.07852883339625E-12, 1.07852883339625E-12, 5.95675270447835E-13, 1.12523249654473E-10, 6.00585544500009E-15, 1.45804645095729E-12, 1.45804645095729E-12, 2.88519523654324E-12, 3.93252724762801E-12, 2.4206121036633E-24, 1.3334984367811E-11, 9.65693986429296E-12, 1.545…	9.54809988574681, 10.1757191853537, 10.1737009609349, 10.080088073283, 10.1757191853537, 10.1757191853537, 10.1757191853537, 10.1757191853537, 10.4522025073313, 8.28535977832407, 12.3123625255723, 10.0664813730747, 10.0664813730747, 9.72697900051983, 9.68641482618529, 20.0716822597265, 9.04580530079686, 9.15793127132673, 8.943671902828, 9.15793127132673, 9.51789651778326, 9.51789651778326, 9.5065…
Malate/181	Chr3	1	AX-159367659	Chr3:10722471	2016	4.56071e-15	12.8641
	Chr4	3	AX-159061436, AX-159234918, AX-159061710	Chr4:10978599, Chr4:11230399, Chr4:11482370	2016	7.66369899145874E-06, 3.41272949379795E-06, 4.91682890154565E-06	4.85775603910405, 4.63532736164474, 4.77010658815608
	Chr5	69	AX-158880664, AX-158880735, AX-158880791, AX-159075640, AX-158880805, AX-159075647, AX-158880809, AX-158880815, AX-159248899, AX-158880843, AX-159075673, AX-158880876, AX-158880899, AX-159248955, AX-158880970, AX-158880984, AX-159249046, AX-158881054, AX-159249095, AX-159075849, AX-158881139, AX-159075907, AX-159249176, AX-158881329, AX-158881466, AX-159249412, AX-159076155, AX-158881814, AX-1592…	Chr5:49574, Chr5:162593, Chr5:236007, Chr5:251600, Chr5:251663, Chr5:256327, Chr5:262490, Chr5:265906, Chr5:281489, Chr5:299974, Chr5:301637, Chr5:319207, Chr5:332523, Chr5:354869, Chr5:402850, Chr5:417596, Chr5:469324, Chr5:485827, Chr5:516595, Chr5:521575, Chr5:544784, Chr5:610557, Chr5:634413, Chr5:749768, Chr5:858028, Chr5:988521, Chr5:1039929, Chr5:1203956, Chr5:1475774, Chr5:1477853, Chr5:1…	2016	7.03450051211837E-06, 7.77082589445718E-06, 1.12334039020524E-05, 8.59941729928968E-06, 7.77082589445718E-06, 7.77082589445718E-06, 7.77082589445718E-06, 7.77082589445718E-06, 7.77082589445718E-06, 1.35979076494563E-05, 3.16473592063356E-07, 8.70747376283408E-06, 8.70747376283408E-06, 0.000012393506867934, 1.25712308294549E-05, 2.00297579523292E-14, 4.8892710306514E-06, 2.21531101540527E-08, 1.33…	4.29977183036293, 4.24464635762685, 4.08168815178864, 4.21455443839784, 4.24464635762685, 4.24464635762685, 4.24464635762685, 4.24464635762685, 4.24464635762685, 4.03479823693556, 5.7019396897737, 4.19971672946072, 4.19971672946072, 3.99954617441108, 4.05350677425072, 11.7268088179803, 4.44945250450841, 6.48158933491908, 3.73027280443555, 3.99043378816796, 12.8058505658171, 5.10370222757976, 20.2…
	Chr3	1	AX-159367659	Chr3:10722471	2017	3.25192e-19	16.3037
	Chr5	107	AX-158880664, AX-158880735, AX-158880791, AX-159075640, AX-158880805, AX-159075647, AX-158880809, AX-158880815, AX-159248899, AX-158880843, AX-159075673, AX-158880876, AX-158880899, AX-159248955, AX-158880970, AX-158880984, AX-159249035, AX-158881014, AX-158881019, AX-158881022, AX-158881023, AX-159075801, AX-159249046, AX-158881035, AX-158881036, AX-158881045, AX-159075812, AX-159249059, AX-1588…	Chr5:49574, Chr5:162593, Chr5:236007, Chr5:251600, Chr5:251663, Chr5:256327, Chr5:262490, Chr5:265906, Chr5:281489, Chr5:299974, Chr5:301637, Chr5:319207, Chr5:332523, Chr5:354869, Chr5:402850, Chr5:417596, Chr5:458344, Chr5:458445, Chr5:460398, Chr5:461798, Chr5:462040, Chr5:464687, Chr5:469324, Chr5:474640, Chr5:475400, Chr5:483726, Chr5:484095, Chr5:484212, Chr5:485827, Chr5:485950, Chr5:48608…	2017	7.91311380289824E-11, 9.0057630934951E-11, 2.40844637102977E-10, 1.47418809369754E-10, 9.0057630934951E-11, 9.0057630934951E-11, 9.0057630934951E-11, 9.0057630934951E-11, 8.69173631338222E-11, 3.77364553825208E-10, 2.6098077552021E-12, 1.13899824529918E-10, 1.13899824529918E-10, 1.46943196292147E-10, 1.83535875945125E-10, 9.98092322996102E-20, 2.73444240960579E-09, 1.66720356588229E-09, 1.0370727…	9.03635148216954, 9.02322481937306, 8.60405203109091, 8.84646580654091, 9.02322481937306, 9.02322481937306, 9.02322481937306, 9.02322481937306, 9.06546765088827, 8.46897854054853, 10.5016831906568, 8.95014139149855, 8.95014139149855, 8.79141573695852, 8.75734164880774, 16.0721131943881, 7.46937341850119, 7.65289321960612, 7.83355187420432, 7.65289321960612, 8.757674145408, 8.757674145408, 8.22986…
Citrate/96	Chr3	1	AX-159367659	Chr3:10722471	2016	1.28315e-10	9.55131
	Chr5	39	AX-158880791, AX-158880984, AX-159249046, AX-158881054, AX-159249067, AX-158881088, AX-159249095, AX-158881139, AX-159075907, AX-159249176, AX-158881329, AX-158881466, AX-159249412, AX-159076155, AX-159076238, AX-158881814, AX-159249710, AX-159076419, AX-159076433, AX-158882004, AX-159249730, AX-159076440, AX-159076441, AX-159076445, AX-159249741, AX-158882013, AX-159076460, AX-158882016, AX-1592…	Chr5:236007, Chr5:417596, Chr5:469324, Chr5:485827, Chr5:490317, Chr5:500266, Chr5:516595, Chr5:544784, Chr5:610557, Chr5:634413, Chr5:749768, Chr5:858028, Chr5:988521, Chr5:1039929, Chr5:1123220, Chr5:1203956, Chr5:1475774, Chr5:1477853, Chr5:1488136, Chr5:1488382, Chr5:1489492, Chr5:1489663, Chr5:1489717, Chr5:1490169, Chr5:1491743, Chr5:1494888, Chr5:1496401, Chr5:1496647, Chr5:1497118, Chr5:1…	2016	1.54410002788742E-05, 2.36704474698996E-08, 1.10959300929109E-05, 2.50623103542078E-07, 6.84771531659967E-06, 1.06088871247787E-05, 3.80193747723973E-06, 9.90756642888049E-09, 1.44322529243321E-06, 1.9881554535829E-09, 2.02492199723457E-06, 1.02255415941049E-06, 6.4808977116938E-08, 1.81015404613306E-08, 8.66458497675745E-06, 2.20194755424243E-07, 2.08388344144716E-07, 1.04803162714134E-06, 1.276…	4.07927374172499, 7.03953803955683, 4.21564267076297, 6.03280703577989, 4.45438396962295, 4.25004195661045, 4.77159794919392, 7.38026966636818, 5.13493912879985, 8.08504344187343, 4.9510437832607, 5.27098318913991, 6.85742161587934, 7.38995829521737, 4.26566487910124, 6.09110063825128, 6.17420544902479, 5.60788715441681, 5.40147907983758, 6.52951835454358, 6.17420544902479, 6.52951835454358, 4.38…
	Chr8	26	AX-159314838, AX-159141150, AX-159314888, AX-159141198, AX-158965048, AX-159141209, AX-159314929, AX-159141215, AX-158965063, AX-158965073, AX-158965075, AX-159141226, AX-159314977, AX-158966306, AX-158966312, AX-158966330, AX-158966349, AX-159142038, AX-158966411, AX-159142080, AX-158966426, AX-159315777, AX-159142082, AX-158966433, AX-159315795, AX-159315805	Chr8:17154192, Chr8:17169836, Chr8:17227983, Chr8:17249021, Chr8:17263664, Chr8:17264938, Chr8:17273758, Chr8:17274328, Chr8:17275822, Chr8:17279648, Chr8:17280191, Chr8:17284264, Chr8:17354116, Chr8:18463326, Chr8:18471242, Chr8:18478781, Chr8:18492678, Chr8:18503164, Chr8:18550174, Chr8:18555339, Chr8:18557233, Chr8:18558103, Chr8:18558204, Chr8:18561654, Chr8:18572757, Chr8:18583543	2016	4.8856881460502E-06, 8.64260267000286E-06, 1.51988879824041E-05, 1.86676397044149E-06, 1.71146764663922E-06, 1.4303577301325E-06, 3.87663196449406E-06, 3.06980953870223E-06, 3.96183488633862E-06, 0.00001293405362868, 5.60463533773693E-06, 5.63702594364865E-06, 1.06162693796387E-05, 2.94942367498276E-06, 2.4461211684526E-06, 1.40200311921979E-06, 3.42988862114464E-06, 1.21160187013501E-05, 5.67313…	4.3984743235033, 4.19000566313263, 3.86847094133866, 4.71891532525376, 4.74772016849817, 4.8321024586044, 4.36486814586963, 4.45806454509364, 4.37308347759579, 3.87893765804411, 4.21555108731921, 4.21186405107129, 3.98059640409054, 4.83688577387201, 4.93173511666702, 5.13840076344236, 4.75549042466236, 4.17687063607673, 4.60545542121746, 4.22468365835404, 5.70098866982529, 6.98592626977506, 7.069…
	Chr3	1	AX-159367659	Chr3:10722471	2017	5.18607e-12	10.3218
	Chr5	28	AX-158880984, AX-158881054, AX-159075816, AX-159249067, AX-159249095, AX-158881139, AX-159249176, AX-159249412, AX-159076155, AX-158881814, AX-159249710, AX-159076419, AX-159076433, AX-158882004, AX-159249730, AX-159076440, AX-159076441, AX-159076445, AX-159249741, AX-158882013, AX-159076460, AX-158882016, AX-159249753, AX-159076461, AX-159076465, AX-158882024, AX-158882303, AX-159076699	Chr5:417596, Chr5:485827, Chr5:485950, Chr5:490317, Chr5:516595, Chr5:544784, Chr5:634413, Chr5:988521, Chr5:1039929, Chr5:1203956, Chr5:1475774, Chr5:1477853, Chr5:1488136, Chr5:1488382, Chr5:1489492, Chr5:1489663, Chr5:1489717, Chr5:1490169, Chr5:1491743, Chr5:1494888, Chr5:1496401, Chr5:1496647, Chr5:1497118, Chr5:1497607, Chr5:1502506, Chr5:1502764, Chr5:1694512, Chr5:1721778	2017	5.36445527289998E-09, 3.57999538196155E-08, 1.31369591710221E-05, 6.84902977529737E-06, 2.77138886905975E-06, 2.77969856237338E-08, 1.71558181949113E-09, 1.52341998355089E-10, 1.2073885520085E-08, 1.2385508958603E-08, 2.54130062125902E-09, 2.7936377156752E-10, 3.42988645634989E-08, 1.80896158086207E-09, 2.54130062125902E-09, 1.80896158086207E-09, 6.9547532166313E-09, 4.18454541906637E-08, 6.95475…	7.4445932365329, 6.65476253242934, 3.93774997249624, 4.19132795680834, 4.74905987543161, 6.72256292049675, 7.91122452888969, 9.20700965535509, 7.23339890868611, 6.96071365763263, 7.7230937597783, 8.80089661673357, 6.64974904709848, 7.88877247108179, 7.7230937597783, 7.88877247108179, 7.34684505961248, 6.49520270793967, 7.34684505961248, 6.47736914767825, 8.54173792759015, 7.88877247108179, 7.8887…
	Chr8	1	AX-159141150	Chr8:17169836	2017	1.45685e-05	3.82886
Quinate/30	Chr7	28	AX-159124232, AX-158944745, AX-159297979, AX-158944749, AX-159124233, AX-158944750, AX-158944752, AX-158944756, AX-158944762, AX-159124235, AX-158944765, AX-158944766, AX-158944767, AX-158944769, AX-158944770, AX-159124236, AX-158944774, AX-158944779, AX-159124241, AX-159124243, AX-159297990, AX-159124244, AX-158944784, AX-158944793, AX-159124248, AX-159297998, AX-158944808, AX-158944820	Chr7:19450985, Chr7:19451558, Chr7:19452252, Chr7:19453564, Chr7:19454028, Chr7:19454750, Chr7:19456119, Chr7:19457699, Chr7:19459199, Chr7:19460109, Chr7:19460218, Chr7:19460321, Chr7:19460426, Chr7:19460691, Chr7:19461279, Chr7:19462913, Chr7:19463349, Chr7:19466989, Chr7:19471694, Chr7:19473418, Chr7:19474385, Chr7:19474425, Chr7:19474882, Chr7:19483673, Chr7:19485750, Chr7:19485948, Chr7:1949…	2016	8.53540586408586E-06, 8.53540586408586E-06, 8.53540586408586E-06, 1.32579314151049E-05, 8.53540586408586E-06, 8.53540586408586E-06, 8.53540586408586E-06, 8.53540586408586E-06, 8.53540586408586E-06, 8.53540586408586E-06, 8.53540586408586E-06, 8.53540586408586E-06, 8.53540586408586E-06, 8.53540586408586E-06, 8.53540586408586E-06, 8.53540586408586E-06, 8.53540586408586E-06, 8.53540586408586E-06, 8.5…	5.09734998655374, 5.09734998655374, 5.09734998655374, 4.94789478718547, 5.09734998655374, 5.09734998655374, 5.09734998655374, 5.09734998655374, 5.09734998655374, 5.09734998655374, 5.09734998655374, 5.09734998655374, 5.09734998655374, 5.09734998655374, 5.09734998655374, 5.09734998655374, 5.09734998655374, 5.09734998655374, 5.09734998655374, 5.09734998655374, 5.00760720476702, 5.09734998655374, 5.0…
	Chr2	1	AX-159359792	Chr2:27078271	2017	1.28058e-05	4.4946
	Chr8	1	AX-158966275	Chr8:18442569	2017	9.02443e-06	4.60524
Shikimate/17	Chr1	3	AX-158781234, AX-158997628, AX-158800522	Chr1:31615021, Chr1:32126861, Chr1:46011079	2016	3.29441351684346E-06, 4.10119671315914E-06, 1.01338230603465E-05	5.43752766827866, 5.08111141392797, 4.91666190570115
	Chr8	1	AX-159143432	Chr8:20439565	2016	8.92115e-06	5.06177
	Chr1	13	AX-158778159, AX-158780023, AX-158996857, AX-158780043, AX-158780318, AX-158780320, AX-158780330, AX-159170260, AX-158780355, AX-159338838, AX-158997112, AX-158780548, AX-158997233	Chr1:28595245, Chr1:30490951, Chr1:30508854, Chr1:30511240, Chr1:30777409, Chr1:30777536, Chr1:30788534, Chr1:30793736, Chr1:30804332, Chr1:30831511, Chr1:30889068, Chr1:30947400, Chr1:31064353	2017	1.11769381182306E-05, 9.89246432947803E-06, 9.89246432947803E-06, 6.57288848106113E-06, 8.91913625025552E-07, 1.34140773834682E-06, 1.34140773834682E-06, 1.34140773834682E-06, 6.33358799071999E-07, 3.81377314958332E-06, 2.55987316859529E-06, 5.10602561348027E-06, 7.88959695284878E-06	4.68863647644936, 4.81608853196488, 4.81608853196488, 4.99116641006105, 6.00795695926969, 5.82398896695784, 5.82398896695784, 5.82398896695784, 6.17171600437619, 5.31265432182171, 5.49918591355434, 5.07764310664189, 5.1086766679768
Sucrose/26	Chr5	11	AX-159249095, AX-158881329, AX-158881466, AX-159249412, AX-159076155, AX-159076419, AX-159076461, AX-159077473, AX-158884137, AX-158886500, AX-158887054	Chr5:516595, Chr5:749768, Chr5:858028, Chr5:988521, Chr5:1039929, Chr5:1477853, Chr5:1497607, Chr5:2329466, Chr5:3271270, Chr5:5783466, Chr5:6638535	2016	0.000012797789000666, 2.15315033054659E-06, 2.38784437326386E-06, 2.64161847633155E-06, 5.12083790336898E-06, 4.16498548893281E-06, 1.90256988838452E-06, 9.94673379528817E-07, 7.31448304395808E-06, 7.06671676016199E-06, 7.63780431456295E-06	4.37446624549239, 5.09509211318489, 5.05792823303338, 5.0496104406537, 4.59844478297297, 4.83456969670256, 5.13118227020147, 5.42948203977298, 4.51551718482847, 4.51674650847398, 4.50085564917112
	Chr3	1	AX-159367659	Chr3:10722471	2017	7.88183e-06	4.61078
	Chr4	11	AX-159062650, AX-158867215, AX-159062782, AX-158867334, AX-159062783, AX-158867337, AX-158867338, AX-159062784, AX-158867347, AX-159062794, AX-158867362	Chr4:12867474, Chr4:12887950, Chr4:13038050, Chr4:13038527, Chr4:13040458, Chr4:13041561, Chr4:13041790, Chr4:13042025, Chr4:13051211, Chr4:13059138, Chr4:13064628	2017	5.15055114379717E-06, 1.50280793256853E-06, 1.24407398796551E-05, 1.24407398796551E-05, 0.000013595224773257, 1.28141237680994E-05, 6.97078149164965E-06, 1.54290369433369E-05, 1.21978087740682E-05, 1.62288615689675E-05, 2.75664852694691E-06	4.88501655263752, 5.44492174215882, 4.43379447015119, 4.43379447015119, 4.41026758758924, 4.42669582099257, 4.69990858237281, 4.4546509061427, 4.41235172656891, 4.30319148043124, 5.1882713794824
	Chr5	3	AX-158880984, AX-158881139, AX-159249176	Chr5:417596, Chr5:544784, Chr5:634413	2017	1.36513029180981E-05, 1.41716637400201E-05, 4.41025605883878E-06	4.5949300030606, 4.58342467905824, 5.19961570630778
Fructose/30	Chr1	3	AX-158984100, AX-159160550, AX-159331293	Chr1:11099788, Chr1:16064788, Chr1:16545231	2016	8.3286525234799E-07, 5.64534023371886E-06, 9.78221859356143E-06	6.34779412540325, 5.5244063975112, 5.21513165768848
	Chr3	1	AX-158835819	Chr3:8069150	2016	1.82342e-06	5.71222
	Chr1	19	AX-158753773, AX-158984100, AX-158764294, AX-158764296, AX-158764297, AX-158764301, AX-158984690, AX-158764306, AX-158764307, AX-158764309, AX-158764312, AX-158984693, AX-158764316, AX-158764317, AX-159160245, AX-158987196, AX-159160535, AX-159160550, AX-159331293	Chr1:1334199, Chr1:11099788, Chr1:11917809, Chr1:11918766, Chr1:11919035, Chr1:11925902, Chr1:11926628, Chr1:11926693, Chr1:11926784, Chr1:11927274, Chr1:11928289, Chr1:11928493, Chr1:11930414, Chr1:11930612, Chr1:15662589, Chr1:16048902, Chr1:16052037, Chr1:16064788, Chr1:16545231	2017	1.24060890211461E-05, 2.01837631074797E-08, 4.38068117751476E-06, 4.38068117751476E-06, 1.09859040391999E-05, 1.15393018272833E-05, 1.40442391107399E-05, 1.40442391107399E-05, 1.03031593459467E-08, 1.40442391107399E-05, 8.80493573136082E-07, 1.40442391107399E-05, 1.40442391107399E-05, 8.80493573136082E-07, 1.23285707392674E-05, 9.05695147109457E-08, 3.88171978664955E-07, 5.15722598891516E-07, 2.0…	4.8342052034051, 8.4488667025566, 5.62595470986681, 5.62595470986681, 5.23047147943805, 5.14853317321658, 5.10341587218993, 5.10341587218993, 8.12156473766929, 5.10341587218993, 6.35989549341976, 5.10341587218993, 5.10341587218993, 6.35989549341976, 4.72564963991954, 7.09180844557329, 6.41651186332847, 6.50731791895525, 6.91321690821704
	Chr4	7	AX-159234743, AX-158865452, AX-159234775, AX-159234776, AX-158865462, AX-158865490, AX-159234918	Chr4:10847710, Chr4:10886932, Chr4:10893240, Chr4:10894278, Chr4:10894462, Chr4:10925882, Chr4:11230399	2017	1.13076203174441E-05, 1.06089875809194E-05, 1.06089875809194E-05, 1.06089875809194E-05, 1.06089875809194E-05, 8.88947015183876E-06, 8.26556604751356E-06	3.77672806990087, 3.98661390704459, 3.98661390704459, 3.98661390704459, 3.98661390704459, 4.01262929856561, 3.78556463632874
Glucose/72	Chr1	3	AX-158753739, AX-159325176, AX-158754234	Chr1:1303334, Chr1:1308219, Chr1:1679379	2017	6.23913517944672E-06, 1.02481780688142E-05, 7.7895589535338E-06	4.87383053365574, 4.70088435524036, 5.56843810412248
	Chr4	68	AX-159061126, AX-158865078, AX-159061255, AX-158865282, AX-159234661, AX-159061294, AX-158865320, AX-158865326, AX-159234690, AX-158865342, AX-159234691, AX-159061344, AX-159061345, AX-159234716, AX-159234718, AX-159234719, AX-158865375, AX-159061348, AX-158865376, AX-159061350, AX-159061351, AX-159061352, AX-158865379, AX-158865380, AX-159061355, AX-158865382, AX-159234723, AX-159061356, AX-1588…	Chr4:10532072, Chr4:10574238, Chr4:10736872, Chr4:10745263, Chr4:10769658, Chr4:10770839, Chr4:10775094, Chr4:10795377, Chr4:10802542, Chr4:10802585, Chr4:10802867, Chr4:10823165, Chr4:10823848, Chr4:10824268, Chr4:10824572, Chr4:10824717, Chr4:10825023, Chr4:10825285, Chr4:10825511, Chr4:10825689, Chr4:10825810, Chr4:10826166, Chr4:10826469, Chr4:10826550, Chr4:10826820, Chr4:10826914, Chr4:1082…	2017	3.51365862385632E-06, 7.51264887016029E-06, 1.53437429502996E-05, 1.53437429502996E-05, 1.63840969571403E-06, 1.63840969571403E-06, 1.74382456709217E-06, 2.33794569079166E-06, 4.4244267153916E-07, 1.71696411210739E-07, 1.51030296392248E-07, 1.71696411210739E-07, 1.71696411210739E-07, 1.28272953743948E-07, 1.71696411210739E-07, 3.96903722627667E-07, 7.41574949298909E-08, 7.41574949298909E-08, 1.64…	4.13971149408661, 3.7661116519617, 3.12275401019974, 3.12275401019974, 4.10125456079696, 4.10125456079696, 4.01264421898908, 3.94927904587975, 4.74208753523719, 5.08925065522238, 5.15032064402775, 5.08925065522238, 5.08925065522238, 5.22584177119305, 5.08925065522238, 4.83898016826445, 5.50309527818326, 5.50309527818326, 5.23727886257686, 5.50212193089992, 5.08925065522238, 5.50309527818326, 5.50…
	Chr5	1	AX-159250240	Chr5:1887518	2016	2.65544e-06	5.70584
Sorbitol/18	Chr4	9	AX-159061016, AX-158865414, AX-159061436, AX-159234830, AX-159234918, AX-158865781, AX-159061702, AX-159061708, AX-159061710	Chr4:10359909, Chr4:10848137, Chr4:10978599, Chr4:10987900, Chr4:11230399, Chr4:11323778, Chr4:11477349, Chr4:11481014, Chr4:11482370	2016	7.07357120330053E-06, 1.42305607371865E-05, 8.99258894842149E-06, 5.10247352472328E-06, 1.45971877758712E-05, 7.99656463845323E-06, 1.83405550322249E-06, 1.1730280243644E-06, 1.08040297904105E-06	4.5067097852619, 4.17191851210874, 4.174178701123, 4.49973799987361, 4.17135358158248, 4.19788859398572, 4.98381556992446, 4.97715938122084, 5.05740216985726
	Chr1	9	AX-158753739, AX-159152383, AX-158985973, AX-159159336, AX-158766334, AX-158766337, AX-159159339, AX-158766342, AX-159168835	Chr1:1303334, Chr1:2710946, Chr1:13466219, Chr1:13469536, Chr1:13470352, Chr1:13470897, Chr1:13486915, Chr1:13491291, Chr1:28324727	2017	6.95802612361807E-06, 4.67255515029085E-06, 5.46270326900788E-07, 5.46270326900788E-07, 4.31462254864784E-07, 5.46270326900788E-07, 5.46270326900788E-07, 5.66879883118799E-06, 1.88508522127068E-06	5.39737141420618, 5.62032674532776, 6.46909665115974, 6.46909665115974, 6.5774356270583, 6.46909665115974, 6.46909665115974, 5.38940454452924, 5.99627937823846
