# Supplementary material for: The PeachSNP170K array facilitates insights into a large-scale population relatedness and genetic impacts on citrate content and flowering time
Source: Commun Biol. 2025 Jun 4;8:854. doi: 10.1038/s42003-025-08144-2 (PMC12137643; doi:10.1038/s42003-025-08144-2)
Supplement: Supplementary file 12 — Supplementary Data 10 [file 42003_2025_8144_MOESM12_ESM.xlsx]

## Sheet: Sheet1
Supplementary Data 10. Publicly available loci associated with agronomic traits in peach.
Trait	Type	Locus name	Scaffold	Start	End	Reference
Boom	QTL	qBD.V6xG-AA.1b	scaffold_1	34538116	41007901	GDR
Boom	QTL	qBD.V6xG-EJ.1b	scaffold_1	34538116	41007901	GDR
Boom	QTL	qBD.CxF-G1a.2006.2014	scaffold_1	40195426	40195683	GDR
Boom	QTL	qBD.HU-LG1-2012	scaffold_1	40195426	40195683	GDR
Boom	QTL	qBD.RB-4K-2019-LG1-CA12	scaffold_1	44902109	46757382	GDR
Boom	QTL	qBD.RB-4K-2019-LG1-TX12	scaffold_1	44229777	46757382	GDR
Boom	QTL	qBD.RB-4K-2019-LG1-TX13	scaffold_1	44229777	46757382	GDR
Boom	QTL	qBD.RB-4K-2019-LG1-mean	scaffold_1	44229777	46757382	GDR
Boom	QTL	qBD.RB-4K-2019-LG1-CA11	scaffold_1	44229777	46237199	GDR
Boom	QTL	qBD.V6xG-EJ.3a	scaffold_3	2941526	3217965	GDR
Boom	QTL	qBD.RB-4K-2019-LG4-TX12	scaffold_4	11946515	12960488	GDR
Boom	QTL	qBD.RB-4K-2019-LG4-TX13	scaffold_4	11946515	12960488	GDR
Boom	QTL	qBD.RB-4K-2019-LG4-mean	scaffold_4	11946515	13619264	GDR
Boom	QTL	qBD.RB-4K-2019-LG4-CA12	scaffold_4	19498787	22784137	GDR
Boom	QTL	qBD.CxF-G7b.2007	scaffold_7	10225402	10225583	GDR
Boom	QTL	qBD.CxF-G7b.2007.2014	scaffold_7	10225402	10225583	GDR
Boom	QTL	qBD.V6xG-AA.7b	scaffold_7	12557752	15581797	GDR
Boom	QTL	qBD.V6xG-EJ.7b	scaffold_7	12557752	15581797	GDR
Boom	QTL	qBD.V6xG-AA.7c	scaffold_7	15581797	16243710	GDR
Boom	QTL	qBD.V6xG-EJ.7c	scaffold_7	15581797	16243710	GDR
Boom	QTL	qBD.RB-4K-2019-LG7-mean	scaffold_7	15914747	16969116	GDR
Boom	QTL	qBD.RB-4K-2019-LG7-CA12	scaffold_7	15914747	17628094	GDR
Boom	QTL	qBD.RB-4K-2019-LG7-TX12	scaffold_7	15914747	17628094	GDR
Boom	QTL	qBD.CxF-G7a.2006	scaffold_7	16702196	16702488	GDR
Boom	QTL	qBD.CxF-G7a.2007	scaffold_7	16702196	16702488	GDR
Boom	QTL	qBD.HU-LG7-2012	scaffold_7	16702196	16702488	GDR
Boom	SNP	qBD.CxF-G3.2008.2014	scaffold_3	2741943		GDR
Boom	SNP	qBD.SP-G5	scaffold_5	12665818		GDR
Boom	SNP	qBD.CxF-G1b.2006	scaffold_1	27691861		GDR
Boom	SNP	qBD.CxF-G1b.2006.2014	scaffold_1	27691861		GDR
Boom	SNP	qBD.CxF-G1a.2008	scaffold_1	46316271		GDR
Boom	SNP	qBD.CxF-G1a.2007.2014	scaffold_1	46316271		GDR
Boom	SNP	qBD.CxF-G1a.2008.2014	scaffold_1	46316271		GDR
Flower shape-showyF	SNP	NA	scaffold_8	13740117		[2]
Flower shape-DoubleF	SNP	NA	scaffold_2	21480531		[2]
Fruit shape	SNP	S locus	scaffold_6	25060196		[2]
Fruit shape	Inversion	S locus	scaffold_6	25004935	26566491	[12]
Fruit shape	Gene	ppa006439m (PRUPE_6G290900)	scaffold_6	24978293	24979891	[13]
Fruit hairiness	QTL	G locus	scaffold_5	15897836	15899002	[2]
Fruit hairiness	SNP	G locus	scaffold_5	17576893		[2]
Fruit hairiness	Inversion	G locus	scaffold_5	15853006	16488104	[15]
Fruit hairiness	Gene	G locus	scaffold_5	15892542	15893828	[15]
Mesocarp color	Gene	ppa006109m (PRUPE_1G255500)	scaffold_1	26613848	26616214	[14]
Mesocarp color	SNP	qMCCL.DG.LG1.1	scaffold_1	3533820		GDR
Mesocarp color	SNP	qMCCL.DG.LG1.7	scaffold_1	7427034		GDR
Mesocarp color	SNP	qMCCL.DG.LG1.8	scaffold_1	7469428		GDR
Mesocarp color	SNP	qMCCL.DG.LG1.9	scaffold_1	11723863		GDR
Mesocarp color	SNP	qMCCL.DG.LG1.13	scaffold_1	11822333		GDR
Mesocarp color	SNP	qMCCL.DG.LG1.15	scaffold_1	12446510		GDR
Mesocarp color	SNP	qMCCL.DG.LG1.17	scaffold_1	13313947		GDR
Mesocarp color	SNP	qMCCL.DG.LG1.18	scaffold_1	13770489		GDR
Mesocarp color	SNP	NA	scaffold_1	26749525		[2]
SSC	QTL	NA	scaffold_1	41586927	41737762	[3]
SSC	QTL	qSoluable solid content.PF-G1	scaffold_1	37351439	37351867	GDR
SSC	QTL	qSoluable solid content.V-Ch4-MYear	scaffold_4	9936483	10269107	[11]
SSC	QTL	MD	scaffold_4	11128296	11130419	[3]
SSC	QTL	qSoluable solid content.JF-ch4.1995	scaffold_4	18626606	18626990	GDR
SSC	QTL	qSoluable solid content.JF-ch4.1	scaffold_4	18626606	18626990	GDR
SSC	QTL	PC1	scaffold_4	18626606	18626990	[5]
SSC	QTL	NA	scaffold_1	41586927	41737762	[3]
SSC	QTL	qSoluable solid content5-CA11	scaffold_5	14544010	18242060	[10]
SSC	QTL	qSoluable solid content5-mean	scaffold_5	14544010	18242060	[10]
SSC	QTL	qSoluable solid content5-TX13	scaffold_5	14544010	18242060	[10]
SSC	QTL	AG46-AG108	scaffold_5	14658098	18300158	[3]
SSC	QTL	qSoluable solid content5-CA12	scaffold_5	15254637	18242060	[10]
SSC	QTL	qSoluable solid content.peachV2.0-LG5.2.2017	scaffold_5	15254638	18242061	GDR
SSC	QTL	qSoluable solid content5.2	scaffold_5	15254638	18242061	[8]
SSC	QTL	NA	scaffold_1	41586927	41737762	[3]
SSC	QTL	UDP98-407	scaffold_6	18586317	19166506	[3]
SSC	QTL	qSoluable solid content.JF-ch6.2	scaffold_6	26690003	26690439	GDR
SSC	QTL	qSoluable solid content.peachV2.0-LG6.2.2017	scaffold_6	27366780	28240147	GDR
SSC	QTL	qSoluable solid content6.2	scaffold_6	27366780	28240147	[8]
SSC	QTL	NA	scaffold_1	41586927	41737762	[3]
SSC	SNP	Soluable solid content-2010-1	scaffold_1	10028266		[2]
SSC	SNP	NA	scaffold_1	11010769		[7]
SSC	SNP	NA	scaffold_1	11034620		[7]
SSC	SNP	NA	scaffold_1	11151454		[7]
SSC	SNP	NA	scaffold_1	11158210		[7]
SSC	SNP	NA	scaffold_1	14102378		[7]
SSC	SNP	Soluable solid content-2007-1	scaffold_1	14717050		[2]
SSC	SNP	NA	scaffold_1	14741361		[7]
SSC	SNP	Soluable solid content-2007-2	scaffold_1	17172456		[2]
SSC	SNP	Soluable solid content-2007-3	scaffold_1	19805876		[2]
SSC	SNP	Soluable solid content-2007-4	scaffold_1	23200772		[2]
SSC	SNP	NA	scaffold_1	41586927		[7]
SSC	SNP	NA	scaffold_1	41586927		[7]
SSC	SNP	Soluable solid content-2007-6	scaffold_2	19598861		[2]
SSC	SNP	Soluable solid content-2007-7	scaffold_2	21851279		[2]
SSC	SNP	NA	scaffold_2	25445460		[7]
SSC	SNP	Soluable solid content-2007-8	scaffold_10	688425		[2]
SSC	SNP	NA	scaffold_3	3058240		[7]
SSC	SNP	NA	scaffold_4	1850967		[7]
SSC	SNP	NA	scaffold_4	1850997		[7]
SSC	SNP	Soluable solid content-2007-11	scaffold_4	1968072		[2]
SSC	SNP	CC129 (pchgms2)	scaffold_4	2086474		[3]
SSC	SNP	Soluable solid content-2007-12	scaffold_4	6035357		[2]
SSC	SNP	qSoluable solid content.V-Ch4-2007a	scaffold_4	7090751		GDR
SSC	SNP	qSoluable solid content.V-Ch4-2007a	scaffold_4	7090751		[11]
SSC	SNP	qSoluable solid content.V-Ch4-2009a	scaffold_4	7323880		GDR
SSC	SNP	qSoluable solid content.V-Ch4-2009a	scaffold_4	7323880		[11]
SSC	SNP	NA	scaffold_4	8855640		[7]
SSC	SNP	Soluable solid content-2007-13	scaffold_4	8862381		[2]
SSC	SNP	NA	scaffold_4	9906384		[7]
SSC	SNP	qSoluable solid content.V-Ch4-2007b	scaffold_4	9936483		GDR
SSC	SNP	qSoluable solid content.V-Ch4-2007b	scaffold_4	9936483		[11]
SSC	SNP	qSoluable solid content.V-Ch4-2009b	scaffold_4	9936483		GDR
SSC	SNP	qSoluable solid content.V-Ch4-2009b	scaffold_4	9936483		[11]
SSC	SNP	qSoluable solid content.V-Ch4-Mean	scaffold_4	9936483		GDR
SSC	SNP	qSoluable solid content.V-Ch4-Mean	scaffold_4	9936483		[11]
SSC	SNP	NA	scaffold_4	9945721		[7]
SSC	SNP	qSoluable solid content.V-Ch4-2010	scaffold_4	17988261		GDR
SSC	SNP	qSoluable solid content.V-Ch4-2010	scaffold_4	17988261		[11]
SSC	SNP	NA	scaffold_5	1436316		[7]
SSC	SNP	NA	scaffold_5	1893447		[7]
SSC	SNP	qSoluable solid content.BT-Ch5-2010	scaffold_5	9212543		GDR
SSC	SNP	qSoluable solid content.BT-Ch5-2010	scaffold_5	9212543		[11]
SSC	SNP	UDP98-416	scaffold_6	482606		[3]
SSC	SNP	NA	scaffold_6	7874283		[7]
SSC	SNP	NA	scaffold_6	7874296		[7]
SSC	SNP	NA	scaffold_6	7874300		[7]
SSC	SNP	NA	scaffold_6	8885296		[7]
SSC	SNP	NA	scaffold_6	8885297		[7]
SSC	SNP	NA	scaffold_18	305331		[7]
SSC	SNP	NA	scaffold_6	21487877		[7]
SSC	SNP	Soluable solid content-2007-17	scaffold_6	22316756		[2]
SSC	SNP	MA014	scaffold_6	25322136		[3]
SSC	SNP	Soluable solid content-2007-18	scaffold_7	4238091		[2]
SSC	SNP	Soluable solid content-2007-19	scaffold_7	2371935		[2]
SSC	SNP	Soluable solid content-2010-2	scaffold_7	20311926		[2]
SSC	SNP	NA	scaffold_11	219026		[7]
SSC	SNP	Soluable solid content-2010-3	scaffold_8	12266390		[2]
SSC	SNP	Soluable solid content-2007-20	scaffold_8	14431829		[2]
Sugar	SNP	qSUG.BT-Ch4-2010	scaffold_4	23497381		GDR
Sugar	SNP	qSUG.BT-Ch5-2009	scaffold_5	3731230		GDR
Total sugars	SNP	qTSU.BT-Ch4-2010	scaffold_4	23497381		[11]
Total sugars	SNP	qTSU.BT-Ch5-2009	scaffold_5	3731230		[11]
Fruit weight	QTL	qFRFW.SZ-LG4.5_S	scaffold_4	117382	117382	GDR
Fruit weight	QTL	qFRW.WB-LG5.2	scaffold_5	5284823	5696058	GDR
Fruit weight	QTL	qFRFW.SZ-LG6.1_S	scaffold_6	22293131	27830167	GDR
Fruit weight	QTL	qFRFW.SZ-LG6.2_S	scaffold_6	25089062	26017506	GDR
Fruit weight	QTL	qFRFW.SZ-LG6.3_S	scaffold_6	25089062	26017506	GDR
Fruit weight	QTL	qFRFW.SZ-LG7.4_S	scaffold_7	10453898	18510773	GDR
Fruit weight	QTL	qFRFW.SZ-LG7.5_S	scaffold_7	11058678	18510773	GDR
Fruit weight	QTL	qFRFW.SZ-LG7.6_S	scaffold_7	12841713	18510773	GDR
Fruit weight	SNP	qFRFW.SZ-LG3.4_S	scaffold_3	398254		GDR
Fruit weight	SNP	qFRFW.SZ-LG3.5_S	scaffold_3	398254		GDR
Fruit weight	SNP	qFRW.peachV2.0-LG5.1.2017	scaffold_5	1376490		GDR
Fruit weight	SNP	qFRW.peachV2.0-LG6.1.2017	scaffold_6	2044826		GDR
Fruit weight	SNP	qFRW.WB-LG4.2	scaffold_4	3790399		GDR
Fruit weight	SNP	qFRW.WB-LG5.1	scaffold_5	6287541		GDR
Fruit weight	SNP	qFRW.WB-LG2.1	scaffold_2	5472142		GDR
Fruit weight	SNP	qFRW.WB-LG2.2	scaffold_2	5472142		GDR
Fruit weight	SNP	qFRW.BT-Ch8-Mean	scaffold_8	9192573		GDR
Fruit weight	SNP	qFRW.WB-LG4.3	scaffold_4	9889664		GDR
Fruit weight	SNP	qFRW.V-Ch4-2009	scaffold_4	10269107		GDR
Fruit weight	SNP	qFRW.V-Ch4-2010	scaffold_4	10269107		GDR
Fruit weight	SNP	qFRW.V-Ch4-Mean	scaffold_4	10269107		GDR
Fruit weight	SNP	qFRW.WB-LG4.1	scaffold_4	10665019		GDR
Fruit weight	SNP	qFRW.peachV2.0-LG5.2.2017	scaffold_5	11260446		GDR
Fruit weight	SNP	qFRFW.VV-Ch4	scaffold_4	6335319		GDR
Fruit weight	SNP	qFRW.BT-Ch8-2010	scaffold_8	7614568		GDR
Fruit weight	SNP	qFRW.WB-LG1.1	scaffold_1	11810777		GDR
Fruit weight	SNP	qFRW.WB-LG1.2	scaffold_1	11810777		GDR
Fruit weight	SNP	qFRW.peachV2.0-LG5.3.2017	scaffold_5	15254639		GDR
Fruit weight	SNP	qFRW.WB-LG7.1	scaffold_7	15293347		GDR
Fruit weight	SNP	qFRW.WB-LG7.2	scaffold_7	15293347		GDR
Fruit weight	SNP	qFRW.WB-LG6.2	scaffold_6	18228936		GDR
Fruit weight	SNP	qFRW.WB-LG6.1	scaffold_6	18315130		GDR
Fruit weight	SNP	qFRW.WB-LG3.2	scaffold_3	16843422		GDR
Fruit weight	SNP	qFRW.WB-LG3.1	scaffold_3	16952454		GDR
Fruit weight	SNP	qFRW.V-Ch4-2007	scaffold_4	27189300		GDR
Fruit weight	SNP	qFRW.peachV2.0-LG1.2017	scaffold_1	26219770		GDR
Fruit weight	SNP	qFRW.peachV2.0-LG6.2.2017	scaffold_6	25299928		GDR
Fruit weight	SNP	qFRW.V-Ch1_1-2010	scaffold_1	40713626		GDR
Fruit weight	SNP	qFRW.WB-LG1.3	scaffold_1	46726253		GDR
Fruit weight	SNP	qFRW.WB-LG1.4	scaffold_1	46726253		GDR
Fruit width	QTL	qFRWD.WB-LG5.2	scaffold_5	2235497	3427197	GDR
Fruit width	SNP	qFRWD.WB-LG7.3	scaffold_7	4203103		GDR
Fruit width	SNP	qFRWD.WB-LG4.2	scaffold_4	4410111		GDR
Fruit width	SNP	qFRWD.WB-LG6.2	scaffold_6	4809346		GDR
Fruit width	SNP	qFRWD.WB-LG5.1	scaffold_5	6287541		GDR
Fruit width	SNP	qFRWD.WB-LG1.1	scaffold_1	11810777		GDR
Fruit width	SNP	qFRWD.WB-LG1.2	scaffold_1	11810777		GDR
Fruit width	SNP	qFRWD.WB-LG7.1	scaffold_7	15293347		GDR
Fruit width	SNP	qFRWD.WB-LG7.2	scaffold_7	15293347		GDR
Fruit width	SNP	qFRWD.WB-LG8.1	scaffold_8	15538261		GDR
Fruit width	SNP	qFRWD.WB-LG4.1	scaffold_4	19896554		GDR
Fruit width	SNP	qFRWD.WB-LG3.1	scaffold_3	13758717		GDR
Fruit width	SNP	qFRWD.WB-LG3.2	scaffold_3	13758717		GDR
Fruit width	SNP	qFRWD.WB-LG2.3	scaffold_2	14631909		GDR
Fruit width	SNP	qFRWD.WB-LG6.1	scaffold_6	20546646		GDR
Fruit width	SNP	qFRWD.WB-LG2.1	scaffold_2	15656993		GDR
Fruit width	SNP	qFRWD.WB-LG2.2	scaffold_2	19589778		GDR
Fruit width	SNP	qFRWD.WB-LG1.3	scaffold_1	46478138		GDR
Fruit height	SNP	qFRHT.WB-LG1.3	scaffold_1	11662916		GDR
Fruit height	SNP	qFRHT.WB-LG1.4	scaffold_1	11662916		GDR
Fruit height	SNP	qFRHT.WB-LG7.1	scaffold_7	15293347		GDR
Fruit height	SNP	qFRHT.WB-LG7.2	scaffold_7	15293347		GDR
Fruit height	SNP	qFRHT.WB-LG2.1	scaffold_2	10707209		GDR
Fruit height	SNP	qFRHT.WB-LG2.2	scaffold_2	10707209		GDR
Fruit height	SNP	qFRHT.WB-LG1.2	scaffold_1	40845002		GDR
Fruit height	SNP	qFRHT.WB-LG1.1	scaffold_1	46846766		GDR
Flesh adhesion	SNP	qFSHA.DG.LG4.2	scaffold_4	7023275		GDR
Flesh adhesion	SNP	NA	scaffold_4	22695515		[2]
pH	QTL	FG83	scaffold_1	2437581	2437996	[5]
pH	QTL	AG106	scaffold_3	18583873	18584270	[5]
pH	QTL	PC1	scaffold_4	18626606	18626990	[5]
pH	QTL	qpH.BT-Ch5-MYear	scaffold_5	698214	1518380	[11]
pH	QTL	qPH.JF-ch5.2	scaffold_5	8752878	8753303	GDR
pH	SNP	qPH.BT-Ch5-2007	scaffold_5	698214		GDR
pH	SNP	qpH.BT-Ch5-2007	scaffold_5	698214		[11]
pH	SNP	qPH.BT-Ch5-2009	scaffold_5	698214		GDR
pH	SNP	qpH.BT-Ch5-2009	scaffold_5	698214		[11]
pH	SNP	qPH.BT-Ch5-2010	scaffold_5	698214		GDR
pH	SNP	qpH.BT-Ch5-2010	scaffold_5	698214		[11]
pH	SNP	qPH.BT-Ch5-Mean	scaffold_5	698214		GDR
pH	SNP	qpH.BT-Ch5-Mean	scaffold_5	698214		[11]
Ac_titratable acidity	QTL	qTITA.JF-ch5	scaffold_5	8752878	8753303	GDR
Ac_total acidity	QTL	qTA.SP-G3	scaffold_3	15621263	15621698	GDR
Non-acidity	QTL	NA	scaffold_5	467067	2270122	[2]
Non-acidity	SNP	NA	scaffold_5	541075		[2]
TA	QTL	qTA2	scaffold_2	19792943	20598905	[8]
TA	QTL	qTA.BT-Ch5MYear-a	scaffold_5	698214	1518380	[11]
TA	QTL	CPPCT040	scaffold_5	993617	994035	[6]
TA	QTL	qTA.BT-Ch5MYear-b	scaffold_5	12814968	13898935	[11]
TA	QTL	qTA5b-CA12	scaffold_5	14544010	18242060	[10]
TA	QTL	qTA5b-mean	scaffold_5	14544010	18242060	[10]
TA	QTL	qTA6.2	scaffold_6	21455422	24254707	[8]
TA	SNP	qTA.BT-Ch5-2007	scaffold_5	698214		[11]
TA	SNP	qTA.BT-Ch5-2009	scaffold_5	698214		[11]
TA	SNP	qTA.BT-Ch5-2010	scaffold_5	698214		[11]
TA	SNP	qTA.BT-Ch5-Mean	scaffold_5	698214		[11]
TA	QTL	qTITA.peachV2.0-LG2.2017	scaffold_2	19792943	20598905	GDR
TA	QTL	qTITA.peachV2.0-LG6.2.2017	scaffold_6	21455422	24254707	GDR
TA	SNP	SNP_IGA_543942	scaffold_5	481013		[9]
TA	SNP	SNP_IGA_544495	scaffold_5	610567		[9]
TA	SNP	SNP_IGA_544640	scaffold_5	629640		[9]
TA	SNP	SNP_IGA_544657	scaffold_5	635220		[9]
TA	SNP	SNP_IGA_544961	scaffold_5	698213		[9]
TA	SNP	SNP_IGA_545261	scaffold_5	821388		[9]
TA	SNP	SNP_IGA_545448	scaffold_5	850293		[9]
TA	SNP	SNP_IGA_546094	scaffold_5	987718		[9]
TA	SNP	SNP_IGA_546316	scaffold_5	1049968		[9]
TA	SNP	SNP_IGA_546765	scaffold_5	1141566		[9]
TA	SNP	SNP_IGA_546791	scaffold_5	1147099		[9]
TA	SNP	SNP_IGA_546835	scaffold_5	1155481		[9]
TA	SNP	SNP_IGA_546987	scaffold_5	1166320		[9]
TA	SNP	SNP_IGA_547211	scaffold_5	1190231		[9]
TA	SNP	SNP_IGA_547473	scaffold_5	1216792		[9]
TA	SNP	SNP_IGA_547510	scaffold_5	1219863		[9]
TA	SNP	SNP_IGA_548037	scaffold_5	1376503		[9]
TA	SNP	SNP_IGA_548512	scaffold_5	1503415		[9]
TA	SNP	SNP_IGA_548597	scaffold_5	1518394		[9]
TA	SNP	SNP_IGA_551853	scaffold_5	2180932		[9]
Malate	QTL	qMALC.SZ-LG2.5_S	scaffold_2	21613283	25402291	GDR
Malate	QTL	qMALC.SZ-LG2.4_S	scaffold_2	22274363	25402291	GDR
Malate	QTL	qMA.SP-G3	scaffold_3	15621263	15621698	GDR
Malate	QTL	qMA.JF-ch5.2	scaffold_5	8752878	8753303	GDR
Malate	QTL	qMALC.SZ-LG7.2_S	scaffold_7	18510773	21539448	GDR
Malate	QTL	qMALC.SZ-LG7.3_S	scaffold_7	18510773	21539448	GDR
Malate	QTL	qMALC.SZ-LG7.4_S	scaffold_7	18510773	22492759	GDR
Malate	QTL	qMALC.SZ-LG7.5_S	scaffold_7	18510773	22492759	GDR
Malate	SNP	qMALC.SZ-LG1.2_S	scaffold_1	28274230		GDR
Citrate	QTL	AC47	scaffold_1	15054295	15054708	[5]
Citrate	QTL	qCTC.SZ-LG2.5_S	scaffold_2	20521606	22706001	GDR
Citrate	QTL	qCTC.SZ-LG2.3_S	scaffold_2	22274363	25400500	GDR
Citrate	QTL	AG106	scaffold_3	18583873	18584270	[5]
Citrate	QTL	qCITA.JF-ch5.2	scaffold_5	8752878	8753303	GDR
Quinic acid	QTL	qQA.JF-ch8	scaffold_6	285872	286288	GDR
Sucrose	QTL	Suc_56	scaffold_1	8028370	10096565	[4]
Sucrose	QTL	AC47	scaffold_1	15054295	15054708	[5]
Sucrose	QTL	qSUC.BT-Ch5-MYear	scaffold_5	698214	1518380	[11]
Sucrose	QTL	qSUC.JF-ch5.2	scaffold_5	8752878	8753303	GDR
Sucrose	QTL	qSUC.JF-ch6.1	scaffold_6	26690003	26690439	GDR
Sucrose	QTL	Suc_12356	scaffold_7	17370145	18651539	[4]
Sucrose	QTL	qSUC.SZ-LG7.2_S	scaffold_7	18510773	21539448	GDR
Sucrose	QTL	qSUC.SZ-LG7.3_S	scaffold_7	18680865	22492759	GDR
Sucrose	QTL	qSUC.SZ-LG7.5_S	scaffold_7	18680865	21539448	GDR
Sucrose	QTL	qSUC.SZ-LG7.6_S	scaffold_7	18680865	22492759	GDR
Sucrose	QTL	Suc_56	scaffold_1	8028370	10096565	[4]
Sucrose	QTL	NA	scaffold_1	41586927	41737762	[3]
Sucrose	SNP	qSUC.SZ-LG1.5_S	scaffold_1	8821368		GDR
Sucrose	SNP	qSUC.SZ-LG1.6_S	scaffold_1	8821368		GDR
Sucrose	SNP	NA	scaffold_4	1850997		[7]
Sucrose	SNP	qSUC.V-Ch4-2007	scaffold_4	10269107		GDR
Sucrose	SNP	qSUC.BT-Ch5-Mean	scaffold_5	698214		GDR
Sucrose	SNP	qSUC.BT-Ch5-Mean	scaffold_5	698214		[11]
Sucrose	SNP	qSUC.BT-Ch5-2007	scaffold_5	1518380		GDR
Sucrose	SNP	qSUC.BT-Ch5-2007	scaffold_5	1518380		[11]
Sucrose	SNP	qSUC.BT-Ch5-2009	scaffold_5	3731230		GDR
Sucrose	SNP	qSUC.BT-Ch5-2009	scaffold_5	3731230		[11]
Sucrose	SNP	pchcms2	scaffold_7	19090048		[3]
Fructose	QTL	PC102	scaffold_1	9510000	12409680	[3]
Fructose	QTL	Fru_123456	scaffold_1	10022862	10096565	[4]
Fructose	QTL	Fru_12345	scaffold_4	131827	6987202	[4]
Fructose	QTL	qFRU.BT-Ch5-MYear	scaffold_5	12814968	13898935	[11]
Fructose	QTL	qFRU.JF-ch8.1	scaffold_6	285872	286288	GDR
Fructose	QTL	qFRU.JF-ch8.2	scaffold_6	285872	286288	GDR
Fructose	QTL	FG215	scaffold_6	285872	286288	[5]
Fructose	QTL	CPPCT023–pchcms5	scaffold_6	18586317	19166506	[3]
Fructose	SNP	qFRU.BT-Ch1_2-2008	scaffold_1	8812754		GDR
Fructose	SNP	qFRU.BT-Ch1_2-2008	scaffold_1	8812754		[11]
Fructose	SNP	qFRU.BT-Ch1_2-Mean	scaffold_1	8812754		GDR
Fructose	SNP	qFRU.BT-Ch1_2-Mean	scaffold_1	8812754		[11]
Fructose	SNP	qFRU.SZ-LG1.2_S	scaffold_1	9166621		GDR
Fructose	SNP	qFRU.SZ-LG1.3_S	scaffold_1	11822333		GDR
Fructose	SNP	qFRU.V-Ch2_1-2008	scaffold_2	12440279		[11]
Fructose	SNP	qFRU.V-Ch2_1-2008	scaffold_2	12440279		GDR
Fructose	SNP	Fru.2013.3.1	scaffold_4	15138225		[1]
Fructose	SNP	NA	scaffold_4	1850997		[7]
Fructose	SNP	qFRU.SZ-LG4.1_Z	scaffold_4	4024175		GDR
Fructose	SNP	UDP96-003	scaffold_4	8757479		[3]
Fructose	SNP	qFRU.V-Ch4-2007	scaffold_4	10269107		GDR
Fructose	SNP	qFRU.V-Ch4-2007	scaffold_4	10269107		[11]
Fructose	SNP	qFRU.BT-Ch5-2007	scaffold_5	12814968		GDR
Fructose	SNP	qFRU.BT-Ch5-2007	scaffold_5	12814968		[11]
Fructose	SNP	pchcms2	scaffold_7	19090048		[3]
Glucose	QTL	FG83	scaffold_1	2437581	2437996	[5]
Glucose	QTL	Glc_12	scaffold_1	6246489	10933821	[4]
Glucose	QTL	qGLC.SZ-LG1.1_S	scaffold_1	8821368	9166621	GDR
Glucose	QTL	AC31	scaffold_2	4284611	4284929	[5]
Glucose	QTL	FG22	scaffold_3	19139026	19139430	[5]
Glucose	QTL	Glc_234	scaffold_4	4096787	6987202	[4]
Glucose	QTL	qGLC.SZ-LG4.2_S	scaffold_4	5365738	6712840	GDR
Glucose	QTL	qGLC.SZ-LG5.1_S	scaffold_5	14884403	17202740	GDR
Glucose	QTL	qGLC.JF-ch8	scaffold_6	285872	286288	GDR
Glucose	QTL	CPPCT023–pchcms5	scaffold_6	18586317	19166506	[3]
Glucose	QTL	Glc_1234	scaffold_7	17370145	19976459	[4]
Glucose	QTL	qGLC.SZ-LG7.3_S	scaffold_7	18510773	22492759	GDR
Glucose	QTL	qGLC.SZ-LG7.4_S	scaffold_7	18680865	21539448	GDR
Glucose	SNP	Glu.2013.1.1	scaffold_1	17861467		[1]
Glucose	SNP	Glu.2013.1.2	scaffold_1	18527132		[1]
Glucose	SNP	Glu.2013.1.3	scaffold_1	18583100		[1]
Glucose	SNP	Glu.2013.3.1	scaffold_3	18747577		[1]
Glucose	SNP	NA	scaffold_4	1850997		[7]
Glucose	SNP	qGLU.V-Ch4-2007	scaffold_4	10269107		[11]
Glucose	SNP	qGLC.SZ-LG5.2_S	scaffold_5	15396942		GDR
Glucose	SNP	pchcms2	scaffold_7	19090048		[3]
Glucose	SNP	Glu.2013.8.2	scaffold_11	152223		[1]
Sorbitol	QTL	Sor_1	scaffold_1	10022862	10933821	[4]
Sorbitol	QTL	qSOR.SZ-LG4.6_Z	scaffold_4	4533189	7299605	GDR
Sorbitol	QTL	NA	scaffold_1	41586927	41737762	[3]
Sorbitol	QTL	CPPCT023–pchcms5	scaffold_6	18586317	19166506	[3]
Sorbitol	QTL	qSOR.SZ-LG7.2_S	scaffold_7	18510773	21539448	GDR
Sorbitol	SNP	qSOR.SZ-LG1.1_S	scaffold_1	9166621		GDR
Sorbitol	SNP	UDP96-003	scaffold_4	8757479		[3]
Sorbitol	SNP	qSOR.V-Ch4-2007	scaffold_4	10269107		GDR
Sorbitol	SNP	qSOR.V-Ch4-2007	scaffold_4	10269107		[11]
Sorbitol	SNP	qSOR.V-Ch4-2009	scaffold_4	10269107		GDR
Sorbitol	SNP	qSOR.V-Ch4-2009	scaffold_4	10269107		[11]
Sorbitol	SNP	qSOR.V-Ch4- Mean	scaffold_4	10269107		GDR
Sorbitol	SNP	Sor.2013.4.1	scaffold_4	13017461		[1]
Sorbitol	SNP	qSOR.V-Ch4-2010	scaffold_4	17988261		GDR
Sorbitol	SNP	qSOR.V-Ch4-2010	scaffold_4	17988261		[11]
Sorbitol	SNP	qSOR.BT-Ch5-2010	scaffold_5	9505270		GDR
Sorbitol	SNP	Sor.2013.5.1	scaffold_5	14110340		[1]
Sorbitol	SNP	Sor.2013.6.2	scaffold_6	17025486		[1]
Sorbitol	SNP	Sor.2013.6.3	scaffold_6	23327944		[1]
Sorbitol	SNP	Sor.2013.7.1	scaffold_7	5541222		[1]
SSC/TA	SNP	STR.2016.2.2	scaffold_2	8291435		[1]
SSC/TA	SNP	STR.2016.5.1	scaffold_5	588359		[1]
SSC/TA	SNP	STR.2014.5.1	scaffold_5	671761		[1]
SSC/TA	SNP	STR.2016.5.2	scaffold_5	673433		[1]
SSC/TA	SNP	STR.2015.5.1	scaffold_5	676310		[1]
SSC/TA	SNP	STR.2016.5.3	scaffold_5	764150		[1]
SSC/TA	SNP	STR.2014.5.2	scaffold_5	989788		[1]
SSC/TA	SNP	STR.2015.5.2	scaffold_5	1202861		[1]
SSC/TA	SNP	STR.2015.5.3	scaffold_5	1503520		[1]
SSC/TA	SNP	STR.2014.5.3	scaffold_5	1513926		[1]
SSC/TA	SNP	STR.2016.5.4	scaffold_5	1514045		[1]
SSC/TA	SNP	STR.2014.5.4	scaffold_5	1729220		[1]
SSC/TA	SNP	STR.2015.5.4	scaffold_5	1819328		[1]
SSC/TA	SNP	STR.2015.5.6	scaffold_5	5668238		[1]
SSC/TA	SNP	STR.2014.5.5	scaffold_5	6396083		[1]
SSC/TA	SNP	STR.2014.5.6	scaffold_5	6842042		[1]
SSC/TA	SNP	STR.2015.5.9	scaffold_5	8352226		[1]
SSC/TA	SNP	STR.2015.5.10	scaffold_5	9118723		[1]
Fruit cohesiveness	SNP	qFRCOHSV.BN-G4.2014	scaffold_4	8752052		GDR
Fruit cohesiveness	SNP	qFRCOHSV.BA-G1.2013	scaffold_1	8533696		GDR
Fruit cohesiveness	SNP	qFRCOHSV.BA-G4.2013	scaffold_4	10252066		GDR
Fruit firmness	SNP	qFRFRM.BT-Ch5-2010	scaffold_5	698214		GDR
Fruit firmness	SNP	qFRFRM.BT-Ch5-2009	scaffold_5	2962847		GDR
Fruit firmness	SNP	qFRFRM.BT-Ch5-Mean	scaffold_5	9212543		GDR
Fruit firmness	SNP	qFRFRM.V-Ch4-2007	scaffold_4	10269107		GDR
Fruit firmness	SNP	qFRFRM.VV-Ch4.1	scaffold_4	10685500		GDR
Fruit firmness	SNP	qFRFRM.V-Ch4-2009	scaffold_4	17988261		GDR
Fruit firmness	SNP	qFRFRM.V-Ch4-Mean	scaffold_4	17988261		GDR
Fruit firmness	SNP	qFRFRM.VV-Ch4.2	scaffold_4	20713669		GDR
Fruit hardness	SNP	qFRHD.BA-G5.2013	scaffold_5	2353048		GDR
Fruit hardness	SNP	qFRHD.BA-G5.2013.Bigtop	scaffold_5	2353048		GDR
Fruit hardness	SNP	qFRHD.BA-G6.2013	scaffold_6	177537		GDR
Fruit hardness	SNP	qFRHD.BA-G4.2014	scaffold_4	10046687		GDR
Fruit hardness	SNP	qFRHD.BA-G4.2013	scaffold_4	10571103		GDR
Fruit hardness	SNP	qFRHD.BA-G5.2014	scaffold_5	12814968		GDR
Freestone	Gene	ppa006857m (PRUPE_4G262200)	scaffold_4	19081377	19083918	[16]
Freestone	Gene	ppa006839m (PRUPE_4G261900)	scaffold_4	19046958	19049615	[16]
Fruit texture	Gene	ppa006857m (PRUPE_4G262200)	scaffold_4	19081377	19083918	[16]
Fruit texture	Gene	ppa006839m (PRUPE_4G261900)	scaffold_4	19046958	19049615	[16]
Fruit texture	SNP	NA	scaffold_4	22695495		[2]
Fruit texture	SNP	qFT.1	scaffold_1	1957063		GDR
Fruit texture	SNP	qFT.OC-ch4.1	scaffold_4	10173180		GDR
Fruit texture	SNP	qFT.OC-ch5	scaffold_5	11197832		GDR
Fruit texture	SNP	qFT.2	scaffold_1	12014977		GDR
Fruit texture	SNP	qFT.OC-ch4.2	scaffold_4	17653819		GDR
Fruit texture	SNP	qFT.OC-ch3	scaffold_3	9693701		GDR
Fruit texture	SNP	qFT.OC-ch6	scaffold_6	22727530		GDR
Reference
1 Cao, K., Li, Y., Deng, C. H., Gardiner, S. E., Zhu, G., Fang, W.,... Wang, L. (2019). Comparative population genomics identified genomic regions and candidate genes associated with fruit domestication traits in peach. Plant Biotechnol J, 17(10), 1954-1970. 2 Cao, K., Zhou, Z., Wang, Q., Guo, J., Zhao, P., Zhu, G.,... Wang, L. (2016). Genome-wide association study of 12 agronomic traits in peach…
