# Supplementary material for: The PeachSNP170K array facilitates insights into a large-scale population relatedness and genetic impacts on citrate content and flowering time
Source: Commun Biol. 2025 Jun 4;8:854. doi: 10.1038/s42003-025-08144-2 (PMC12137643; doi:10.1038/s42003-025-08144-2)
Supplement: Supplementary file 13 — Supplementary Data 11 [file 42003_2025_8144_MOESM13_ESM.xlsx]

## Sheet: Sheet1
Fig. 4a The contents of major soluble sugar and organic acid components in peach fruit
Sucrose	70.1239112064483,72.8280193707748,88.0451280551222,91.0921249349974,111.205554472179,84.1888488039522,102.820219058762,81.5838696047842,101.593294981799,109.520362064483,94.0676189547582,77.1848186427457,57.5849096463859,102.075939287572,88.9015373114925,63.5878997659906,82.222520150806,85.2467661206448,107.099015210608,80.8688410036402,79.040642875715,116.782777561102,67.7691920176807,59.3822315…
Glucose	17.5690167473195,9.67452960432679,10.6399912230762,21.2031376316539,9.93546517696176,19.8130626719803,15.0545466837461,15.0071038523579,19.4833349938324,12.5519373280197,28.4381694183509,15.2016194610494,14.4615112913939,10.737249027422,10.8487396811842,18.0220957870766,14.1531328873707,12.8911535724452,9.96393087579467,16.3307588480881,18.9970459721036,17.6045988708606,10.5854319669798,17.599854…
Fructose	2.86427344745443,1.53378390855539,8.97012169224235,16.1737853858512,8.72913781323288,15.1599911362251,12.7363026979115,12.9819031263273,3.40625634775543,3.03600908536923,6.53812346499732,2.16902110686389,11.7640573929422,9.40130740679187,9.04860303214965,14.1074178715861,11.9099403541817,10.1593448193083,7.72919321182575,12.7649253042306,14.5903089394863,1.65012095359445,8.53616604804905,15.18030…
Sorbitol	5.11867658121636,3.51383118260903,4.57858437976197,3.30840325598442,3.94108269197384,6.99839033234959,1.69102000270046,1.9764973091835,4.34422294234516,4.1522973207569,6.84986497694964,1.36696468182783,2.7557731998534,4.40498331500878,2.15877842717435,5.49384777115522,7.50954902301179,5.10613872653975,2.03243543004842,4.83030592365411,4.67213606465675,3.90732692938295,3.59580946318693,1.628330729…
Malate	5.54327301770911,5.16221834019901,3.25722036645775,4.19472897313929,2.66661512493951,5.22922258550615,2.30251806911313,4.10030138139698,4.50956630194009,4.53828802776171,3.20469501855109,2.35638114123614,5.52344322344322,2.07781974559633,2.87164103350999,6.17581984789289,4.33566215381468,3.07430625228692,2.51844249556387,5.35343421347718,6.72951963897184,3.5488835904518,6.30719223490437,3.8584093…
Citrate	13.2225241798367,6.03505031078407,3.55061738718399,5.58361903169161,1.99937285726231,6.30165565682749,2.93409426652173,6.20644145274131,4.97883044847674,4.46292889595005,2.35525545614182,3.07078351032695,8.83520082504111,3.42741868049168,4.16591409538144,11.4334392507735,9.22545084594587,3.08251804777434,2.69683920060206,4.888828497366,7.83776514201299,2.95814867463835,6.03153831145302,2.44715277…
Quinate	2.21439017539782,1.94306108415415,1.2047147243126,1.07227048648439,1.50999021801242,0.95173896620856,1.09076909666734,1.06534561408606,1.95192298379677,1.54422717455521,1.71972184288772,1.84824360054624,0.918954780098982,1.55638202051312,1.09377148889599,1.10607161189722,1.65565466678289,0.693339531820515,0.956484682957066,0.816825018643887,1.15391618483114,1.21183329943536,0.725978440886771,1.42…
Shikimate	0.00300363479541034,0.00271158778886591,0.00271140548736369,0.00177692798702239,0.00293721628143758,0.00164232871122216,0.00219822675863549,0.00282315630821996,0.00341916068612005,0.00249562127591149,0.00297732261192434,0.00258409827165196,0.00201635062659481,0.00242841278876248,0.00239140558381334,0.0025497648220686,0.00296292079324955,0.00176641526706147,0.00184486568018025,0.0018850327778344,0…
Fig. 4b p-values in the correlation analysis of fruit taste traits.
	pH	TA	Malate	Citrate	Quinate	Shikimate	SSC	Sucrose	Glucose	Fructose	Sorbitol
Sorbitol	2.23719e-05	9.81001e-07	1.32056e-16	0.62462	0.0182825	0.358031	1.44051e-15	1.01146e-20	4.66579e-19	0.00408299	0
Fructose	8.737e-18	2.08016e-14	1.54975e-08	6.30822e-10	0.00122128	0.00142231	0.971176	0.00319715	1.05434e-23	0
Glucose	8.90954e-10	1.19562e-12	1.20728e-23	0.0912339	0.141173	0.00318812	0.205468	0.000558661	0
Sucrose	6.30669e-27	2.6994e-22	0.0241841	3.02399e-11	0.00627814	3.22172e-06	3.50963e-22	0
SSC	0.000175742	0.00515267	0.00247569	0.00079589	1.10559e-05	0.554302	0
Shikimate	0.0025947	0.0687852	0.159945	0.0159262	5.64306e-10	0
Quinate	0.026056	0.000520125	4.04493e-06	0.0940588	0
Citrate	1.4777e-46	6.57393e-60	3.98214e-18	0
Malate	6.49666e-87	7.9404e-111	0
TA	3.22584e-213	0
pH	0
Fig. 4c Distribution of flowering time of the 489 peach accessions
Flowering time	Number
2019-03-25	0
2019-03-26	5
2019-03-27	0
2019-03-28	8
2019-03-29	15
2019-03-30	12
2019-03-31	13
2019-04-01	39
2019-04-02	58
2019-04-03	73
2019-04-04	145
2019-04-05	90
2019-04-06	16
2019-04-07	5
2019-04-08	2
Fig. 4d Citrate contents of the accessions in Clr1 and in other clusters.
Cluster	Citrate cotent (mg mL-1)
Clr1	2.023451111,2.415919596,1.527194858,1.655567867,1.165019567,2.265908591,1.674184005,1.976519043,2.048073659,3.650591128,2.584882502,2.266244353,4.7674475,1.800542442,3.667416535,2.555820434,3.314791809,3.021111969,2.97287416,1.918879898,1.736859581,1.835648226,2.206068339
Others	2.863900734,2.610549642,1.904665973,2.184281115,2.013378251,1.875865054,2.027517562,2.77589378,2.348804501,2.530265215,1.869000586,1.250489653,1.654597888,1.675900122,3.926512888,2.222781826,4.594604678,3.612836555,2.544926823,0.96680806,2.861848855,2.065160214,5.033371013,2.243785605,2.193645144,2.358131223,2.858118166,3.935130779,4.536517849,2.95619798,4.897238171,11.06444019,4.315250684,2.2958…
Fig. 4d Sucrose contents of the accessions in Clr2 and in other clusters.
Cluster	Sucrose content (mg mL-1)
Clr2	57.12648703,68.28092963,33.24424184,62.80659027,83.3290661,67.43175029,41.60937126,86.73619134,69.62261009,60.35615783,78.56204661,75.36755446,25.73141412,82.2070961,82.89423954,83.21281002,62.70816395,67.99346395,25.64128184,68.86064883,37.8967746,69.28445791,51.76757111,65.13191994,77.30269252,71.63372571,69.11220741,91.44024313
Others	77.27854623,83.9102424,57.52552534,63.89681623,47.12596663,65.84933546,72.73935534,65.61640699,29.21285166,20.22272741,64.22685026,51.15236103,51.23458332,70.07306335,59.25417096,19.22284323,70.06369626,60.26841935,44.96570602,52.1052029,70.74874325,62.06763044,60.95242556,22.30628324,59.19536641,61.78422373,16.69643322,57.75262539,31.05046783,62.74612046,40.13103527,21.83126737,15.84486007,48.14…
Fig. 4d Flowering time of the accessions in Clr3 and in other clusters.
Cluster	Flowering time (2019)
Clr3	03/29,03/26,03/26,03/26,03/28,03/29,03/31,03/26,03/29,03/28,03/31,03/28,03/26,03/28,03/31,03/29
Others	04/05,04/06,04/06,04/05,04/05,04/08,04/08,04/05,04/04,04/04,04/06,03/29,04/02,04/05,04/04,04/04,04/05,04/05,04/06,03/29,04/05,04/03,03/30,04/03,04/04,04/05,04/05,04/05,04/05,04/05,04/05,04/03,04/04,04/05,04/04,04/03,04/05,04/01,04/05,04/04,04/04,04/05,04/04,04/04,04/05,04/04,04/03,04/03,04/04,04/04,04/01,04/04,04/03,04/05,04/04,04/02,04/04,04/04,04/07,04/05,04/04,04/05,04/04,04/07,04/04,04/05,04/…
Fig. 4d Citrate content of the accessions in Clr6 and in other clusters.
Cluster	Citrate content (mg mL-1)
Clr 6	16.10355647,9.760004775,11.47302525,6.674128045,14.12248598,5.744776103,2.012595,6.583136539,20.53180972,0.758598306,9.542766754,6.263453797,8.130887494
Others	2.023451111,2.415919596,1.527194858,1.655567867,1.165019567,2.265908591,1.674184005,1.976519043,2.048073659,3.650591128,2.584882502,2.266244353,4.7674475,1.800542442,3.667416535,2.555820434,9.1298914,3.314791809,3.021111969,2.97287416,1.918879898,1.736859581,1.835648226,2.206068339,2.863900734,2.610549642,1.904665973,2.184281115,2.013378251,1.875865054,2.027517562,2.77589378,2.348804501,2.5302652…
Fig. 5c Significantly higher citrate contents in peach mesocarp tissues transiently overexpressing (TOE) PpNHX1 compared with those transiently tranformed with the empty vector as a control (CK).
	Citrate content (mg mL-1)	Relative expression of PpNHX1
CK1	1.34467	0.987969
	1.40371	1.21357
	1.04165	0.886794
	1.1026	1.37915
	1.37627	0.640719
TOE1	1.63477	3.27469
	1.44447	1.74354
	2.66611	4.61224
	1.83425	5.65051
CK2	0.885407	1.40563
	0.78812	0.92883
	1.11558	0.72439
	1.10151	1.09406
TOE2	1.08358	1.76856
	1.24082	1.60781
	1.18075	1.43371
	1.48105	1.49547
	1.47805	1.28863
CK3	0.908567	0.527102
	1.22591	1.4614
	1.07249	1.67549
	1.10411	0.604687
	1.00946	1.29944
TOE3	1.34506	1.36562
	1.2979	1.76075
	1.4321	2.47362
	1.20285	2.54045
	1.07238	1.43161
Fig. 5d Distribution of the citrate contents of each haplotype.
Haplotype	Citrate content (mg mL-1)
Hap1	2.639723631,2.111234224,2.065160214,2.384656422,1.480934314,3.532067137,3.105164393,1.480934314,4.411427847,4.411427847,2.358131223,3.532067137,2.467403105,2.125373535,4.41318127,2.125373535,2.203121094,2.203121094,1.942495159,4.54442691,4.54442691,2.061429525,2.061429525,0.96680806,2.031173637,3.105164393,3.787731256,3.787731256,1.875865054,4.721970401,4.361399307,4.361399307,4.721970401,1.87586…
Hap2	5.60685253,1.942495159,1.964730066,1.513428615,12.36361534,6.674128045,6.674128045,11.47302525,11.47302525,6.508410838,6.508410838,4.415568911,3.185411514,5.171742269,3.81899443,11.84560917,1.574238846,2.012595,6.583136539,6.583136539,11.84560917,4.768604013,8.048886949,0.758598306,6.263453797,6.263453797,6.54978418,2.051729734,3.81899443,1.904665973,4.899737733,4.768604013,5.056575899,10.9145411…
Hap3	1.908993572,2.054080068,1.765548579,3.039840028,2.146302701,2.829168019,2.275944144,3.064313348,2.555820434,3.537961626,2.307953456,3.667416535,3.667416535,4.724768417,2.274302641,2.68303693,2.265908591,1.531559764,2.434796883,2.434796883,3.895585476,3.152991826,2.042440318,1.919887184,2.491279514,2.51676012,5.829798505,4.667353113,2.794957601,3.225665648,3.016411301,3.000555873,2.444981664,4.639…
Hap4	3.044428776,1.908993572,2.054080068,3.039840028,2.146302701,2.275944144,3.064313348,2.555820434,2.307953456,4.724768417,3.537961626,2.274302641,2.68303693,1.531559764,3.152991826,2.042440318,2.491279514,2.51676012,5.829798505,4.667353113,2.794957601,3.225665648,3.016411301,3.000555873,2.444981664,4.639746015,3.153812578,2.594656907,1.78341858,6.117845005,2.367569866,2.263707484,2.677888579,4.5759…
Hap5	1.765548579,1.895003488,1.527194858,1.828224155,1.076117248,1.837177808,1.837177808,2.327390346
Fig. 6d Distribution of the flowering dates for accessions with each haplotype.
Haplotype	Flowering date (2019)
Hap1	04/05,04/03,04/03,04/05,04/05,04/05,04/01,04/05,04/05,04/05,04/03,04/06,04/03,04/03,04/03,04/03,04/04,04/04,04/04,04/04,04/04,04/04,04/01,04/04,04/01,04/04,04/04,04/04,04/04,04/04,04/04,04/06,04/05,04/05,04/06,04/05,04/05,04/05,04/05,04/03,04/03,04/04,04/03,04/03,04/02,04/04,04/04,04/04,04/03,04/05,04/05,04/03,04/06,04/06,04/04,04/01,04/04,04/05,04/02,04/03,04/04,04/04,03/30,04/05,04/04,04/05,04/…
Hap2	04/05,04/05,03/29,03/30,03/30,03/28,04/04,04/05,04/05,04/02,04/05,04/04,04/04,04/02,04/05,04/05,04/01,04/04,04/03,04/03,04/03,04/01,04/04,04/04,04/04,04/04,04/03,03/31,04/03,04/03,04/06,04/06,04/05,03/31,04/08,04/05,04/02,04/03,04/06,04/05,04/01,04/05,04/03,04/04,04/04,04/04,04/02,04/04,03/30,04/02,04/02,04/05,04/05,04/04,04/06,04/02,04/03,04/05,04/05,04/05,04/04,04/01,03/30,03/29,04/02,04/05,04/…
Hap3	03/29,03/29,03/30,04/01,03/28,03/29,03/31,03/26,04/01,03/28,03/31,03/31,03/28,03/28,03/30,03/29,03/29,03/28,03/28,03/30,04/01,03/30,03/29,03/29,03/29,03/30,03/30,04/05,04/05,03/29,03/28,03/28,03/26,03/28,03/31,03/31,03/31,03/31,03/28,03/26,03/26,03/26,04/01,04/01
