# Supplementary material for: The PeachSNP170K array facilitates insights into a large-scale population relatedness and genetic impacts on citrate content and flowering time
Source: Commun Biol. 2025 Jun 4;8:854. doi: 10.1038/s42003-025-08144-2 (PMC12137643; doi:10.1038/s42003-025-08144-2)
Supplement: Supplementary file 14 — Supplementary Data 12 [file 42003_2025_8144_MOESM14_ESM.xlsx]

## Sheet: type2.kin
Supplementary Data 12. SNP-based and pedigree-based kinship coefficients between accessions (source data for Fig. 3b).
Cultivar 1	Cultivar 2	SNP-based kinship coefficient	pedigree-based kinship coefficient
P010	P005	0.264086	0.09375
P023	P005	-0.00452149	0.09375
P023	P010	-0.106804	0.0625
P028	P005	0.203771	0.3125
P028	P010	-0.00941491	0.0625
P028	P023	0.372512	0.0625
P032	P004	-0.0726606	0.0625
P033	P005	0.0834441	0.046875
P033	P010	0.151002	0.03125
P033	P023	-0.101953	0.03125
P033	P028	-0.0661183	0.03125
P039	P008	0.369024	0.25
P040	P004	0.445672	0.125
P040	P032	-0.00220972	0.25
P053	P005	0.274819	0.078125
P053	P010	0.260516	0.03125
P053	P023	-0.0886119	0.03125
P053	P028	-0.0117019	0.03125
P053	P033	0.047238	0.015625
P060	P005	-0.0907899	0.046875
P060	P010	-0.154164	0.03125
P060	P023	0.0604693	0.03125
P060	P028	0.0247429	0.03125
P060	P033	-0.141389	0.015625
P060	P053	-0.129393	0.015625
P061	P005	0.146569	0.1875
P061	P010	0.025225	0.125
P061	P023	0.503544	0.25
P061	P028	0.618291	0.125
P061	P033	-0.100929	0.0625
P061	P053	-0.0477515	0.0625
P061	P060	-0.0396093	0.0625
P066	P004	-0.042151	0.0625
P066	P032	-0.014046	0.03125
P066	P037	0.238757	0.0625
P066	P040	-0.0593801	0.0625
P069	P005	0.136133	0.234375
P069	P010	-0.0658541	0.046875
P069	P023	0.0401091	0.046875
P069	P028	0.11834	0.375
P069	P033	-0.102044	0.0234375
P069	P053	0.0362474	0.0234375
P069	P060	0.121311	0.0234375
P069	P061	0.0739993	0.09375
P070	P005	0.0128346	0.078125
P070	P010	-0.0264378	0.015625
P070	P023	0.0491195	0.015625
P070	P028	0.0606006	0.125
P070	P033	-0.0743514	0.0078125
P070	P053	-0.0148266	0.0078125
P070	P060	0.124426	0.0078125
P070	P061	0.0412291	0.03125
P070	P069	0.124297	0.1875
P073	P005	-0.0283449	0.0390625
P073	P010	-0.0753038	0.0078125
P073	P020	0.1842	0.0625
P073	P023	0.0718586	0.0078125
P073	P028	-0.0186788	0.0625
P073	P033	-0.074164	0.00390625
P073	P053	-0.0224167	0.00390625
P073	P060	0.109524	0.00390625
P073	P061	-0.0465025	0.015625
P073	P069	0.0904823	0.09375
P073	P070	0.275869	0.15625
P075	P074	0.479802	0.25
P077	P058	0.578036	0.25
P087	P005	0.452764	0.3125
P087	P010	0.427249	0.125
P087	P023	-0.0778797	0.125
P087	P028	0.0436476	0.125
P087	P033	0.112859	0.0625
P087	P053	0.344663	0.125
P087	P060	-0.265048	0.0625
P087	P061	0.097994	0.25
P087	P069	0.00523385	0.09375
P087	P070	-0.119334	0.03125
P087	P073	-0.14926	0.015625
P089	P004	0.0343626	0.125
P089	P032	0.115592	0.0625
P089	P037	-0.150446	0.125
P089	P040	0.22331	0.125
P089	P066	0.0847963	0.125
P101	P005	-0.062281	0.0390625
P101	P010	-0.11681	0.0078125
P101	P020	0.517571	0.125
P101	P023	0.0589204	0.0078125
P101	P028	-0.043302	0.0625
P101	P033	-0.0707088	0.00390625
P101	P053	-0.053064	0.00390625
P101	P060	0.150405	0.00390625
P101	P061	-0.053286	0.015625
P101	P069	0.042563	0.09375
P101	P070	0.241486	0.15625
P101	P073	0.394427	0.1875
P101	P087	-0.164707	0.015625
P103	P005	0.113272	0.0234375
P103	P010	0.0100922	0.015625
P103	P023	-0.015993	0.015625
P103	P028	-0.0141322	0.015625
P103	P033	-0.00831427	0.0078125
P103	P053	0.125526	0.0078125
P103	P060	-0.126117	0.25
P103	P061	-0.0792725	0.03125
P103	P069	-0.00269562	0.0117188
P103	P070	-0.0837842	0.00390625
P103	P073	-0.0735986	0.00195312
P103	P087	0.237933	0.03125
P103	P101	-0.103764	0.00195312
P105	P005	-0.124397	0.0390625
P105	P010	-0.12117	0.0078125
P105	P020	0.49948	0.125
P105	P023	0.0334259	0.0078125
P105	P028	-0.0644829	0.0625
P105	P033	-0.0956654	0.00390625
P105	P053	-0.100816	0.00390625
P105	P060	0.146342	0.00390625
P105	P061	-0.0633468	0.015625
P105	P069	0.051312	0.09375
P105	P070	0.238778	0.15625
P105	P073	0.348178	0.1875
P105	P087	-0.205825	0.015625
P105	P101	0.706499	0.25
P105	P103	-0.0984566	0.00195312
P112	P005	0.296178	0.078125
P112	P010	0.29988	0.03125
P112	P023	-0.0954813	0.03125
P112	P028	0.00456549	0.03125
P112	P033	0.0438167	0.015625
P112	P053	0.400539	0.125
P112	P060	-0.102862	0.015625
P112	P061	0.0367118	0.0625
P112	P069	0.00833992	0.0234375
P112	P070	-0.00384485	0.0078125
P112	P073	-0.0690216	0.00390625
P112	P087	0.370288	0.125
P112	P101	-0.0890663	0.00390625
P112	P103	0.0552463	0.0078125
P112	P105	-0.0891107	0.00390625
P114	P005	0.0503853	0.09375
P114	P010	0.329799	0.0625
P114	P023	-0.106585	0.0625
P114	P028	-0.0560566	0.0625
P114	P033	0.621705	0.25
P114	P053	0.0405761	0.03125
P114	P060	-0.0620791	0.03125
P114	P061	-0.109949	0.125
P114	P069	-0.039909	0.046875
P114	P070	-0.0289777	0.015625
P114	P073	-0.0661071	0.0078125
P114	P087	0.0520154	0.125
P114	P101	-0.0658082	0.0078125
P114	P103	-0.0734359	0.015625
P114	P105	-0.0513169	0.0078125
P114	P112	0.0853483	0.03125
P115	P004	-0.00189038	0.09375
P115	P032	0.0958948	0.046875
P115	P037	-0.121855	0.09375
P115	P040	0.240441	0.09375
P115	P066	-0.0109167	0.09375
P115	P089	0.512022	0.375
P118	P005	0.0113653	0.0234375
P118	P010	0.0390497	0.015625
P118	P023	-0.0135987	0.015625
P118	P028	-0.0115996	0.015625
P118	P033	0.0497041	0.0078125
P118	P053	-0.075576	0.0078125
P118	P060	0.179197	0.125
P118	P061	-0.0781089	0.03125
P118	P069	-0.00626456	0.0117188
P118	P070	0.0562961	0.00390625
P118	P073	0.00777026	0.00195312
P118	P074	0.0419004	0.03125
P118	P075	0.0524161	0.03125
P118	P087	-0.0110695	0.03125
P118	P101	0.0266339	0.00195312
P118	P103	-0.106593	0.0625
P118	P105	0.0407343	0.00195312
P118	P112	-0.00118816	0.0078125
P118	P114	-0.00338591	0.015625
P120	P037	-0.0505906	0.25
P120	P066	0.288701	0.125
P120	P089	0.539146	0.25
P120	P115	0.219639	0.1875
P124	P005	0.121483	0.046875
P124	P010	0.300308	0.03125
P124	P023	-0.110259	0.03125
P124	P028	-0.0381169	0.03125
P124	P033	0.449515	0.25
P124	P053	0.0760687	0.015625
P124	P060	-0.115154	0.015625
P124	P061	-0.00161503	0.0625
P124	P069	-0.0654745	0.0234375
P124	P070	-0.0483237	0.0078125
P124	P073	-0.102012	0.00390625
P124	P087	0.228354	0.0625
P124	P101	-0.109178	0.00390625
P124	P103	0.00914374	0.0078125
P124	P105	-0.102494	0.00390625
P124	P112	0.129592	0.015625
P124	P114	0.463967	0.25
P124	P118	0.0719344	0.0078125
P126	P005	0.0326878	0.046875
P126	P010	0.200068	0.03125
P126	P023	-0.0785386	0.03125
P126	P028	0.00346262	0.03125
P126	P033	0.903147	0.25
P126	P053	-0.0478354	0.015625
P126	P060	-0.157646	0.015625
P126	P061	0.0518761	0.0625
P126	P069	-0.0750137	0.0234375
P126	P070	-0.0577288	0.0078125
P126	P073	-0.0959664	0.00390625
P126	P087	0.141277	0.0625
P126	P101	-0.0892501	0.00390625
P126	P103	-0.0896451	0.0078125
P126	P105	-0.0558924	0.00390625
P126	P112	0.0551179	0.015625
P126	P114	0.742969	0.25
P126	P118	0.0348799	0.0078125
P126	P124	0.490784	0.25
P130	P103	-0.0128996	0.125
P131	P023	0.160757	0.125
P131	P103	0.00684578	0.0625
P131	P130	0.303974	0.125
P132	P066	0.0447545	0.25
P133	P016	0.194136	0.0625
P139	P004	0.0275073	0.25
P139	P032	0.248922	0.125
P139	P040	0.230839	0.25
P139	P066	-0.0239776	0.125
P139	P089	0.344389	0.25
P139	P115	0.276045	0.1875
P142	P118	0.117303	0.0625
P144	P136	0.380032	0.25
P148	P103	-0.0428001	0.125
P148	P130	0.634097	0.25
P148	P131	0.260577	0.25
P149	P004	-0.0633632	0.0625
P149	P032	-0.000916429	0.03125
P149	P037	-0.0636558	0.0625
P149	P040	0.0544679	0.0625
P149	P066	0.0709946	0.0625
P149	P089	0.372353	0.25
P149	P115	0.468534	0.375
P149	P120	0.240238	0.125
P149	P139	0.123208	0.125
P154	P005	0.152496	0.117188
P154	P010	-0.0304627	0.0234375
P154	P023	0.0675345	0.0234375
P154	P028	0.159719	0.1875
P154	P033	-0.140784	0.0117188
P154	P053	0.0287012	0.0117188
P154	P060	0.0787217	0.0117188
P154	P061	0.19133	0.046875
P154	P069	0.291839	0.3125
P154	P070	0.144307	0.09375
P154	P073	0.109707	0.046875
P154	P087	0.012957	0.046875
P154	P101	0.0293864	0.046875
P154	P103	-0.0477952	0.00585938
P154	P105	0.0377343	0.046875
P154	P112	0.0618649	0.0117188
P154	P114	-0.101966	0.0234375
P154	P118	-0.0337856	0.00585938
P154	P124	-0.100392	0.0117188
P154	P126	-0.0984635	0.0117188
P160	P005	0.0346801	0.140625
P160	P010	0.263123	0.15625
P160	P023	-0.0933182	0.09375
P160	P028	-0.0674829	0.09375
P160	P033	0.0562043	0.046875
P160	P053	0.153707	0.078125
P160	P060	-0.133564	0.046875
P160	P061	-0.0291548	0.1875
P160	P069	-0.111197	0.0703125
P160	P070	-0.134801	0.0234375
P160	P073	-0.169863	0.0117188
P160	P087	0.454702	0.1875
P160	P101	-0.177795	0.0117188
P160	P103	0.075431	0.0234375
P160	P105	-0.198589	0.0117188
P160	P112	0.214042	0.078125
P160	P114	0.100779	0.09375
P160	P118	0.00253124	0.0234375
P160	P124	0.148829	0.046875
P160	P126	0.113088	0.046875
P160	P154	-0.10196	0.0351562
P162	P005	0.02041	0.09375
P162	P010	0.424065	0.125
P162	P023	-0.0627158	0.0625
P162	P028	-0.0787351	0.0625
P162	P033	0.0569053	0.03125
P162	P053	0.116072	0.09375
P162	P060	-0.158684	0.03125
P162	P061	0.0341794	0.125
P162	P069	-0.0590661	0.046875
P162	P070	-0.108242	0.015625
P162	P073	-0.152413	0.0078125
P162	P087	0.457407	0.125
P162	P101	-0.177149	0.0078125
P162	P103	0.063231	0.015625
P162	P105	-0.160234	0.0078125
P162	P112	0.220496	0.09375
P162	P114	0.202532	0.0625
P162	P118	0.0490639	0.015625
P162	P124	0.241267	0.03125
P162	P126	0.143798	0.03125
P162	P154	-0.0640914	0.0234375
P162	P160	0.508534	0.34375
P163	P005	0.120331	0.15625
P163	P010	0.202169	0.0625
P163	P023	-0.0946698	0.0625
P163	P028	-0.00996751	0.0625
P163	P033	0.0628859	0.03125
P163	P037	-0.176663	0.125
P163	P053	0.0953531	0.0625
P163	P060	-0.158279	0.03125
P163	P061	0.0772131	0.125
P163	P066	0.100438	0.0625
P163	P069	-0.0380121	0.046875
P163	P070	-0.126773	0.015625
P163	P073	-0.143818	0.0078125
P163	P087	0.537583	0.25
P163	P089	0.483324	0.125
P163	P101	-0.18449	0.0078125
P163	P103	0.13589	0.015625
P163	P105	-0.197283	0.0078125
P163	P112	0.144705	0.0625
P163	P114	0.0243167	0.0625
P163	P115	0.335375	0.09375
P163	P118	0.0809091	0.015625
P163	P120	0.528912	0.25
P163	P124	0.0997003	0.03125
P163	P126	0.103735	0.03125
P163	P149	0.219336	0.0625
P163	P154	0.0164089	0.0234375
P163	P160	0.385929	0.09375
P163	P162	0.427917	0.0625
P164	P004	-0.0129998	0.125
P164	P032	0.123086	0.0625
P164	P040	-0.0124557	0.125
P164	P066	0.0221905	0.0625
P164	P089	0.0511167	0.125
P164	P115	0.0447527	0.09375
P164	P139	0.265273	0.25
P164	P149	0.0157123	0.0625
P174	P004	0.000319094	0.0625
P179	P004	-0.027851	0.09375
P179	P032	0.100668	0.046875
P179	P037	-0.109764	0.09375
P179	P040	0.0751423	0.09375
P179	P066	0.0299662	0.09375
P179	P089	0.538434	0.375
P179	P115	0.441133	0.375
P179	P120	0.229095	0.1875
P179	P139	0.289164	0.1875
P179	P149	0.486421	0.375
P179	P163	0.223776	0.09375
P179	P164	0.0686822	0.09375
P184	P005	0.0666367	0.15625
P184	P010	0.431218	0.0625
P184	P023	-0.0760823	0.0625
P184	P028	-0.0673064	0.0625
P184	P033	0.0398106	0.03125
P184	P053	0.11747	0.25
P184	P060	-0.140721	0.03125
P184	P061	-0.0058501	0.125
P184	P069	-0.0985472	0.046875
P184	P070	-0.125964	0.015625
P184	P073	-0.170464	0.0078125
P184	P087	0.485846	0.25
P184	P101	-0.198602	0.0078125
P184	P103	0.0912216	0.015625
P184	P105	-0.194833	0.0078125
P184	P112	0.219942	0.25
P184	P114	0.206486	0.0625
P184	P118	0.00852459	0.015625
P184	P124	0.22548	0.03125
P184	P126	0.116224	0.03125
P184	P154	-0.0717739	0.0234375
P184	P160	0.463173	0.15625
P184	P162	0.60042	0.1875
P184	P163	0.415384	0.125
P186	P005	0.346689	0.09375
P186	P010	0.391957	0.125
P186	P023	0.0547788	0.0625
P186	P028	0.13667	0.0625
P186	P033	0.112951	0.03125
P186	P053	0.187525	0.03125
P186	P060	-0.130644	0.03125
P186	P061	0.255707	0.125
P186	P069	-0.048876	0.046875
P186	P070	-0.0150122	0.015625
P186	P073	-0.0368303	0.0078125
P186	P087	0.385138	0.125
P186	P101	-0.0831201	0.0078125
P186	P103	-0.0587241	0.015625
P186	P105	-0.154673	0.0078125
P186	P112	0.263031	0.03125
P186	P114	0.155928	0.0625
P186	P118	-0.0464084	0.015625
P186	P124	0.170715	0.03125
P186	P126	0.125138	0.03125
P186	P154	0.0655831	0.0234375
P186	P160	0.253516	0.15625
P186	P162	0.255949	0.125
P186	P163	0.191905	0.0625
P186	P184	0.247821	0.0625
P187	P004	-0.120755	0.125
P187	P032	0.179405	0.0625
P187	P040	-0.0993081	0.125
P187	P066	0.0391563	0.0625
P187	P089	0.011349	0.125
P187	P115	-0.0238495	0.09375
P187	P139	0.317722	0.25
P187	P149	-0.00578181	0.0625
P187	P164	0.38125	0.125
P187	P179	0.0415043	0.09375
P193	P159	0.24939	0.0012207
P199	P004	0.000534402	0.0625
P199	P032	-0.0826964	0.03125
P199	P037	-0.0052182	0.0625
P199	P040	-0.0075054	0.0625
P199	P066	0.129919	0.0625
P199	P089	0.292705	0.25
P199	P115	0.204722	0.25
P199	P120	0.384785	0.125
P199	P139	-0.012043	0.125
P199	P149	0.258619	0.25
P199	P163	0.125791	0.0625
P199	P164	0.0717393	0.0625
P199	P179	0.231468	0.25
P199	P187	0.0227695	0.0625
P204	P005	0.299269	0.1875
P204	P010	0.314698	0.21875
P204	P023	-0.105603	0.125
P204	P028	0.0251263	0.125
P204	P033	0.198395	0.0625
P204	P053	0.302045	0.0625
P204	P060	-0.0643179	0.0625
P204	P061	0.0468053	0.25
P204	P069	-0.0404859	0.09375
P204	P070	-0.0589471	0.03125
P204	P073	-0.0858936	0.015625
P204	P087	0.422051	0.25
P204	P101	-0.112102	0.015625
P204	P103	-0.0416839	0.03125
P204	P105	-0.163835	0.015625
P204	P112	0.268786	0.0625
P204	P114	0.11774	0.125
P204	P118	0.0151695	0.03125
P204	P124	0.180085	0.0625
P204	P126	0.105108	0.0625
P204	P154	0.0182714	0.046875
P204	P160	0.420365	0.359375
P204	P162	0.154971	0.21875
P204	P163	0.241901	0.125
P204	P184	0.204626	0.125
P204	P186	0.369727	0.21875
P207	P188	0.324506	0.03125
P208	P004	0.0927571	0.125
P208	P032	-0.0224497	0.0625
P208	P040	0.250405	0.125
P208	P066	-0.0986047	0.0625
P208	P089	0.153714	0.125
P208	P115	0.200696	0.09375
P208	P139	0.214084	0.25
P208	P149	0.0318093	0.0625
P208	P164	-0.0843792	0.125
P208	P179	0.0414573	0.09375
P208	P187	-0.04478	0.125
P208	P199	-0.0342627	0.0625
P209	P004	0.0187818	0.125
P209	P032	0.0489705	0.0625
P209	P040	0.138402	0.125
P209	P066	-0.0515892	0.0625
P209	P089	0.167796	0.125
P209	P115	0.243096	0.09375
P209	P139	0.20165	0.25
P209	P149	0.135511	0.0625
P209	P164	0.308062	0.25
P209	P179	0.166369	0.09375
P209	P187	0.0868265	0.125
P209	P199	0.0573128	0.0625
P209	P208	0.0558176	0.125
P214	P005	0.162465	0.09375
P214	P010	0.217796	0.125
P214	P023	-0.15761	0.0625
P214	P028	-0.140312	0.0625
P214	P033	0.199708	0.03125
P214	P053	0.148557	0.03125
P214	P060	-0.115729	0.03125
P214	P061	-0.164347	0.125
P214	P069	-0.0486945	0.046875
P214	P070	-0.134198	0.015625
P214	P073	-0.122942	0.0078125
P214	P087	0.314291	0.125
P214	P101	-0.171712	0.0078125
P214	P103	0.0794359	0.015625
P214	P105	-0.179985	0.0078125
P214	P112	0.167902	0.03125
P214	P114	0.162108	0.0625
P214	P118	-0.00426271	0.015625
P214	P124	0.26415	0.03125
P214	P126	0.0852874	0.03125
P214	P154	-0.0789882	0.0234375
P214	P160	0.377543	0.15625
P214	P162	0.235645	0.125
P214	P163	0.165747	0.0625
P214	P184	0.226592	0.0625
P214	P186	0.157882	0.25
P214	P204	0.339352	0.21875
P215	P103	0.0171298	0.125
P215	P130	0.572865	0.25
P215	P131	0.301605	0.125
P215	P148	0.707677	0.25
P216	P115	0.191869	0.125
P216	P149	0.383705	0.25
P216	P179	0.185105	0.125
P216	P199	0.256099	0.25
P218	P159	0.71442	0.0625
P218	P193	0.225402	0.00244141
P219	P005	0.0543207	0.09375
P219	P010	0.165419	0.125
P219	P023	-0.0846359	0.0625
P219	P028	-0.0262527	0.0625
P219	P033	-0.0339214	0.03125
P219	P053	0.0712374	0.03125
P219	P060	-0.0717559	0.03125
P219	P061	0.0245026	0.125
P219	P069	-0.0455706	0.046875
P219	P070	0.00563563	0.015625
P219	P073	-0.0363577	0.0078125
P219	P087	0.384609	0.125
P219	P101	-0.04598	0.0078125
P219	P103	0.108594	0.015625
P219	P105	-0.0289797	0.0078125
P219	P112	0.206558	0.03125
P219	P114	-0.0298309	0.0625
P219	P118	0.0477364	0.015625
P219	P124	0.0546102	0.03125
P219	P126	0.0580283	0.03125
P219	P154	0.0357362	0.0234375
P219	P160	0.393283	0.15625
P219	P162	0.313885	0.125
P219	P163	0.35593	0.0625
P219	P184	0.318927	0.0625
P219	P186	0.127955	0.25
P219	P204	0.162199	0.21875
P219	P214	0.207076	0.25
P220	P058	0.162347	0.125
P220	P077	0.18465	0.0625
P220	P116	0.00784841	0.125
P222	P159	0.726497	0.0629883
P222	P193	0.249594	0.127441
P222	P218	0.724746	0.125977
P231	P005	0.0329893	0.09375
P231	P010	0.11619	0.125
P231	P023	0.0357923	0.0625
P231	P028	0.103299	0.0625
P231	P033	-0.0214231	0.03125
P231	P053	0.0865254	0.03125
P231	P060	-0.121562	0.03125
P231	P061	0.156666	0.125
P231	P069	-0.018703	0.046875
P231	P070	-0.0581187	0.015625
P231	P073	-0.112086	0.0078125
P231	P087	0.41483	0.125
P231	P101	-0.109274	0.0078125
P231	P103	0.0719944	0.015625
P231	P105	-0.0917759	0.0078125
P231	P112	0.203191	0.03125
P231	P114	-0.0438284	0.0625
P231	P118	0.0643758	0.015625
P231	P124	0.102193	0.03125
P231	P126	0.0950285	0.03125
P231	P154	0.0230199	0.0234375
P231	P160	0.439017	0.15625
P231	P162	0.369917	0.125
P231	P163	0.357387	0.0625
P231	P184	0.342676	0.0625
P231	P186	0.0812765	0.25
P231	P204	0.222426	0.21875
P231	P214	0.235266	0.25
P231	P219	0.502144	0.25
P235	P164	0.0437901	0.0625
P235	P168	0.443469	0.125
P235	P209	9.71071e-06	0.0625
P236	P159	0.517414	0.00585938
P236	P188	0.429679	0.0078125
P236	P193	0.22178	0.00195312
P236	P207	0.214134	0.03125
P236	P218	0.418128	0.0117188
P236	P222	0.433957	0.0136719
P238	P004	-0.116454	0.03125
P238	P032	0.0359285	0.015625
P238	P037	-0.0978246	0.03125
P238	P040	0.00395603	0.03125
P238	P066	0.0137283	0.03125
P238	P089	0.198819	0.125
P238	P115	0.256616	0.1875
P238	P120	0.144623	0.0625
P238	P139	0.0700909	0.0625
P238	P149	0.309229	0.25
P238	P163	0.15345	0.03125
P238	P164	0.0889565	0.03125
P238	P179	0.220091	0.1875
P238	P187	0.0778333	0.03125
P238	P188	0.273417	0.0625
P238	P199	0.0976523	0.125
P238	P207	0.14684	0.0625
P238	P208	0.00219804	0.03125
P238	P209	0.140546	0.03125
P238	P216	0.141805	0.125
P238	P236	0.021893	0.015625
P239	P004	-0.0853072	0.0625
P239	P032	0.0369801	0.03125
P239	P037	-0.0368452	0.0625
P239	P040	-0.026896	0.0625
P239	P066	0.00910769	0.0625
P239	P089	0.119195	0.25
P239	P115	0.218649	0.1875
P239	P120	0.0919086	0.125
P239	P139	0.0513586	0.125
P239	P149	0.267284	0.125
P239	P163	0.106754	0.0625
P239	P164	0.0458393	0.0625
P239	P179	0.20216	0.1875
P239	P187	0.029905	0.0625
P239	P199	0.0334432	0.125
P239	P208	-0.000438344	0.0625
P239	P209	0.0810972	0.0625
P239	P238	0.516899	0.0625
P240	P188	0.481454	0.0625
P240	P193	0.249079	0.0625
P240	P207	0.0804832	0.0625
P240	P236	0.328721	0.015625
P240	P238	0.0841206	0.125
P241	P004	0.0900167	0.0625
P241	P005	0.0888994	0.09375
P241	P010	0.178308	0.09375
P241	P023	-0.0669158	0.0625
P241	P028	-0.0108096	0.0625
P241	P032	0.033846	0.03125
P241	P033	0.167814	0.03125
P241	P040	0.303838	0.0625
P241	P053	0.163458	0.03125
P241	P060	-0.13222	0.03125
P241	P061	0.0490142	0.125
P241	P066	-0.0865756	0.03125
P241	P069	-0.127451	0.046875
P241	P070	-0.178653	0.015625
P241	P073	-0.203504	0.0078125
P241	P087	0.423184	0.125
P241	P089	0.203084	0.0625
P241	P101	-0.233266	0.0078125
P241	P103	0.0941819	0.015625
P241	P105	-0.224983	0.0078125
P241	P112	0.139466	0.03125
P241	P114	0.0615566	0.0625
P241	P115	0.262937	0.046875
P241	P118	0.020775	0.015625
P241	P124	0.206382	0.03125
P241	P126	0.21202	0.03125
P241	P139	0.323693	0.125
P241	P149	0.125978	0.03125
P241	P154	-0.0528449	0.0234375
P241	P160	0.569658	0.203125
P241	P162	0.349531	0.09375
P241	P163	0.310128	0.0625
P241	P164	0.0922089	0.0625
P241	P179	0.130005	0.046875
P241	P184	0.367693	0.0625
P241	P186	0.301616	0.09375
P241	P187	0.12608	0.0625
P241	P199	0.0576026	0.03125
P241	P204	0.481983	0.25
P241	P208	0.593337	0.25
P241	P209	0.113964	0.0625
P241	P214	0.456419	0.09375
P241	P219	0.312979	0.09375
P241	P231	0.415492	0.09375
P241	P238	0.0773036	0.015625
P241	P239	-0.0300859	0.03125
P242	P005	0.00497441	0.09375
P242	P010	0.325801	0.125
P242	P023	-0.190326	0.0625
P242	P028	-0.190107	0.0625
P242	P033	0.024872	0.03125
P242	P053	-0.00466184	0.0625
P242	P060	-0.0399596	0.03125
P242	P061	-0.200732	0.125
P242	P069	-0.042466	0.046875
P242	P070	-0.0700887	0.015625
P242	P073	-0.100198	0.0078125
P242	P087	0.212905	0.125
P242	P101	-0.170608	0.0078125
P242	P103	-0.0446018	0.015625
P242	P105	-0.152095	0.0078125
P242	P112	0.14162	0.0625
P242	P114	0.243658	0.0625
P242	P118	0.0832337	0.015625
P242	P124	0.247432	0.03125
P242	P126	-0.0086053	0.03125
P242	P154	-0.0725136	0.0234375
P242	P160	0.392303	0.25
P242	P162	0.56025	0.3125
P242	P163	0.168317	0.0625
P242	P184	0.489808	0.125
P242	P186	0.236726	0.1875
P242	P204	0.129232	0.21875
P242	P214	0.45753	0.3125
P242	P219	0.217018	0.1875
P242	P231	0.233923	0.1875
P242	P241	0.266114	0.09375
P243	P187	0.430483	0.25
P249	P005	0.214876	0.09375
P249	P010	0.139636	0.125
P249	P023	0.0265883	0.0625
P249	P028	0.121614	0.0625
P249	P033	0.076169	0.03125
P249	P053	0.0896831	0.03125
P249	P060	-0.0756744	0.03125
P249	P061	0.222771	0.125
P249	P069	0.0295767	0.046875
P249	P070	-0.0167174	0.015625
P249	P073	-0.0500208	0.0078125
P249	P087	0.429291	0.125
P249	P101	-0.0384398	0.0078125
P249	P103	0.0843268	0.015625
P249	P105	-0.0483411	0.0078125
P249	P112	0.0971181	0.03125
P249	P114	0.00464802	0.0625
P249	P118	0.0559373	0.015625
P249	P124	0.179692	0.03125
P249	P126	0.183581	0.03125
P249	P154	0.0108685	0.0234375
P249	P160	0.258613	0.15625
P249	P162	0.22387	0.125
P249	P163	0.2015	0.0625
P249	P184	0.208635	0.0625
P249	P186	0.329936	0.25
P249	P204	0.206151	0.21875
P249	P214	0.175603	0.25
P249	P219	0.322694	0.25
P249	P231	0.333488	0.25
P249	P241	0.349202	0.09375
P249	P242	0.130672	0.1875
P250	P005	0.11115	0.0390625
P250	P010	0.18313	0.015625
P250	P023	-0.102937	0.015625
P250	P028	-0.120147	0.015625
P250	P033	0.00387108	0.0078125
P250	P053	0.206786	0.0625
P250	P060	-0.118173	0.0078125
P250	P061	-0.161861	0.03125
P250	P069	-0.0571248	0.0117188
P250	P070	-0.0794659	0.00390625
P250	P073	-0.105193	0.00195312
P250	P087	0.313052	0.0625
P250	P101	-0.141734	0.00195312
P250	P103	0.0999406	0.00390625
P250	P105	-0.150116	0.00195312
P250	P112	0.0999706	0.0625
P250	P114	0.0241846	0.015625
P250	P118	0.0200573	0.00390625
P250	P124	0.122158	0.0078125
P250	P126	-0.0459482	0.0078125
P250	P154	-0.0860538	0.00585938
P250	P160	0.170919	0.0390625
P250	P162	0.261337	0.046875
P250	P163	0.209766	0.03125
P250	P184	0.298721	0.125
P250	P186	0.0568142	0.015625
P250	P188	0.00281998	0.0078125
P250	P204	0.0597905	0.03125
P250	P207	0.0190709	0.125
P250	P214	0.219247	0.015625
P250	P219	0.0941063	0.015625
P250	P231	0.0929637	0.015625
P250	P236	-0.114318	0.0078125
P250	P238	0.261808	0.015625
P250	P240	-0.116889	0.015625
P250	P241	0.174646	0.015625
P250	P242	0.214719	0.03125
P250	P249	0.134121	0.015625
P253	P159	0.74531	0.0681152
P253	P193	0.282621	0.00366211
P253	P218	0.729434	0.13623
P253	P222	0.680867	0.138184
P253	P236	0.493415	0.0234375
P254	P188	0.365027	0.03125
P254	P207	0.230152	0.03125
P254	P236	0.079928	0.0078125
P254	P238	0.2618	0.0625
P254	P240	0.123453	0.0625
P254	P250	0.0891215	0.0078125
P255	P159	0.542366	0.00292969
P255	P188	0.497972	0.00390625
P255	P193	0.196737	0.0166016
P255	P207	0.2814	0.015625
P255	P218	0.52974	0.00585938
P255	P222	0.43803	0.0224609
P255	P236	0.669376	0.25
P255	P238	0.0733415	0.0078125
P255	P240	0.230016	0.0078125
P255	P250	-0.0603508	0.00390625
P255	P253	0.436243	0.0117188
P255	P254	0.123493	0.00390625
P256	P004	-0.107846	0.0625
P256	P005	-0.110853	0.046875
P256	P010	0.075212	0.0625
P256	P023	-0.201549	0.03125
P256	P028	-0.201612	0.03125
P256	P032	0.0757218	0.03125
P256	P033	0.0576689	0.015625
P256	P040	0.0443062	0.0625
P256	P053	0.0729178	0.015625
P256	P060	0.00556133	0.015625
P256	P061	-0.214036	0.0625
P256	P066	-0.0740433	0.03125
P256	P069	-0.0634655	0.0234375
P256	P070	-0.064126	0.0078125
P256	P073	-0.063649	0.00390625
P256	P087	0.0462878	0.0625
P256	P089	0.207967	0.0625
P256	P101	-0.119747	0.00390625
P256	P103	-0.0247673	0.0078125
P256	P105	-0.125382	0.00390625
P256	P112	0.0380997	0.015625
P256	P114	0.118942	0.03125
P256	P115	0.240284	0.046875
P256	P118	-0.0459358	0.0078125
P256	P124	0.169521	0.015625
P256	P126	-0.00524542	0.015625
P256	P139	0.272722	0.125
P256	P149	0.180199	0.03125
P256	P154	-0.0335202	0.0117188
P256	P160	0.431001	0.078125
P256	P162	0.204727	0.0625
P256	P163	0.121308	0.03125
P256	P164	0.227883	0.125
P256	P179	0.221258	0.046875
P256	P184	0.18908	0.03125
P256	P186	0.0584301	0.125
P256	P187	0.267128	0.0625
P256	P199	0.0530226	0.03125
P256	P204	0.312638	0.109375
P256	P208	0.136032	0.0625
P256	P209	0.310641	0.25
P256	P214	0.484544	0.25
P256	P219	0.15478	0.125
P256	P231	0.188659	0.125
P256	P235	-0.0258336	0.03125
P256	P238	0.233513	0.015625
P256	P239	0.0727392	0.03125
P256	P241	0.492698	0.078125
P256	P242	0.48884	0.15625
P256	P249	0.0909275	0.125
P256	P250	0.178664	0.0078125
P258	P004	0.0586177	0.03125
P258	P005	0.000433573	0.0234375
P258	P010	0.160556	0.03125
P258	P023	0.0509405	0.015625
P258	P028	0.0854485	0.015625
P258	P032	-0.0173609	0.015625
P258	P033	-0.0452584	0.0078125
P258	P040	0.157902	0.03125
P258	P053	0.145606	0.0078125
P258	P060	-0.0584642	0.0078125
P258	P061	0.171211	0.03125
P258	P066	-0.112571	0.015625
P258	P069	-0.0497643	0.0117188
P258	P070	-0.022107	0.00390625
P258	P073	-0.0441127	0.00195312
P258	P087	0.197482	0.03125
P258	P089	0.000743502	0.03125
P258	P101	-0.0539817	0.00195312
P258	P103	-0.110678	0.00390625
P258	P105	-0.0657358	0.00195312
P258	P112	0.171374	0.0078125
P258	P114	0.0260793	0.015625
P258	P115	0.0262081	0.0234375
P258	P118	0.0463534	0.00390625
P258	P124	0.060579	0.0078125
P258	P126	0.0775437	0.0078125
P258	P139	0.162641	0.0625
P258	P149	-0.000674798	0.015625
P258	P154	0.0333291	0.00585938
P258	P160	0.243994	0.0390625
P258	P162	0.193776	0.03125
P258	P163	0.170205	0.015625
P258	P164	0.106052	0.03125
P258	P179	0.00336336	0.0234375
P258	P184	0.154516	0.015625
P258	P186	0.318263	0.0625
P258	P187	0.20769	0.03125
P258	P199	-0.0558916	0.015625
P258	P204	0.288942	0.0546875
P258	P208	0.329263	0.125
P258	P209	0.0308579	0.03125
P258	P210	0.222488	0.25
P258	P214	0.187492	0.0625
P258	P219	0.286896	0.0625
P258	P231	0.390949	0.125
P258	P238	-0.0211991	0.0078125
P258	P239	-0.106882	0.015625
P258	P241	0.321831	0.0859375
P258	P242	0.238098	0.046875
P258	P249	0.222275	0.0625
P258	P250	0.0937685	0.00390625
P258	P256	0.263507	0.046875
P260	P004	-0.0107479	0.0625
P260	P005	-0.00732355	0.09375
P260	P010	0.121885	0.09375
P260	P023	-0.0444584	0.0625
P260	P028	-0.00355159	0.0625
P260	P032	0.00554763	0.03125
P260	P033	0.1063	0.03125
P260	P040	0.0741709	0.0625
P260	P053	0.118624	0.03125
P260	P060	-0.0694006	0.03125
P260	P061	0.0517968	0.125
P260	P066	-0.0436143	0.03125
P260	P069	-0.0444962	0.046875
P260	P070	-0.0642053	0.015625
P260	P073	-0.0803106	0.0078125
P260	P087	0.190052	0.125
P260	P089	0.118763	0.0625
P260	P101	-0.120564	0.0078125
P260	P103	0.0554131	0.015625
P260	P105	-0.116219	0.0078125
P260	P112	0.075369	0.03125
P260	P114	0.108063	0.0625
P260	P115	0.124614	0.046875
P260	P118	-0.0200337	0.015625
P260	P124	0.175676	0.03125
P260	P126	0.153644	0.03125
P260	P139	0.197885	0.125
P260	P149	0.0796813	0.03125
P260	P154	-0.0215258	0.0234375
P260	P160	0.455123	0.203125
P260	P162	0.178037	0.09375
P260	P163	0.154904	0.0625
P260	P164	0.0941748	0.0625
P260	P179	0.114585	0.046875
P260	P184	0.158527	0.0625
P260	P186	0.264365	0.09375
P260	P187	0.205086	0.0625
P260	P199	-0.0325599	0.03125
P260	P204	0.350865	0.25
P260	P208	0.443725	0.25
P260	P209	0.0783382	0.0625
P260	P214	0.333229	0.09375
P260	P219	0.196725	0.09375
P260	P231	0.226849	0.09375
P260	P238	0.0681447	0.015625
P260	P239	0.00452691	0.03125
P260	P241	0.584676	0.28125
P260	P242	0.239029	0.09375
P260	P249	0.381394	0.09375
P260	P250	0.0446287	0.015625
P260	P256	0.503181	0.078125
P260	P258	0.368619	0.0859375
P261	P005	0.0388701	0.09375
P261	P010	0.071893	0.09375
P261	P023	-0.119233	0.0625
P261	P028	-0.115735	0.0625
P261	P033	0.0874677	0.046875
P261	P053	-0.0073216	0.046875
P261	P058	0.0252951	0.125
P261	P060	-0.0888788	0.03125
P261	P061	-0.0737971	0.125
P261	P069	-0.0617701	0.046875
P261	P070	-0.0777564	0.015625
P261	P073	-0.0890678	0.0078125
P261	P077	-0.0243835	0.0625
P261	P087	0.37089	0.125
P261	P101	-0.133641	0.0078125
P261	P103	0.00488184	0.015625
P261	P105	-0.167728	0.0078125
P261	P112	0.00833131	0.046875
P261	P114	0.0804159	0.09375
P261	P118	0.119609	0.015625
P261	P124	0.233011	0.046875
P261	P126	0.125045	0.046875
P261	P154	-0.0277428	0.0234375
P261	P160	0.416504	0.140625
P261	P162	0.34432	0.125
P261	P163	0.439707	0.0625
P261	P184	0.327508	0.09375
P261	P186	0.282204	0.125
P261	P204	0.290588	0.171875
P261	P214	0.380606	0.1875
P261	P219	0.255043	0.125
P261	P220	0.0300801	0.03125
P261	P231	0.32439	0.125
P261	P241	0.603961	0.078125
P261	P242	0.445137	0.15625
P261	P249	0.336874	0.125
P261	P250	0.27853	0.0234375
P261	P256	0.496074	0.09375
P261	P258	0.38358	0.03125
P261	P260	0.483917	0.078125
P262	P164	0.228518	0.125
P262	P186	0.260648	0.125
P262	P209	0.195333	0.125
P262	P214	0.00382527	0.125
P262	P219	0.070678	0.125
P262	P231	0.017049	0.125
P262	P235	0.209944	0.0625
P262	P242	0.148788	0.0625
P262	P249	0.365375	0.125
P262	P256	0.20194	0.125
P262	P258	0.286644	0.03125
P262	P261	0.175248	0.03125
P263	P005	-0.180996	0.09375
P263	P010	0.00510973	0.09375
P263	P023	-0.0284548	0.0625
P263	P028	-0.0497537	0.0625
P263	P033	-0.0359638	0.03125
P263	P053	-0.0815808	0.03125
P263	P060	-0.102385	0.03125
P263	P061	-0.0156397	0.125
P263	P069	-0.129089	0.046875
P263	P070	-0.114865	0.015625
P263	P073	-0.110441	0.0078125
P263	P087	0.0713645	0.125
P263	P101	-0.0820634	0.0078125
P263	P103	-0.0280657	0.015625
P263	P105	-0.081306	0.0078125
P263	P112	-0.0954346	0.03125
P263	P114	0.0117536	0.0625
P263	P118	-0.0766444	0.015625
P263	P124	0.0123191	0.03125
P263	P126	0.0119234	0.03125
P263	P154	-0.110372	0.0234375
P263	P160	0.238569	0.203125
P263	P162	0.114727	0.09375
P263	P163	0.105351	0.0625
P263	P168	0.48116	0.125
P263	P184	0.147425	0.0625
P263	P186	-0.00367155	0.09375
P263	P204	0.0832002	0.25
P263	P214	-0.00206543	0.09375
P263	P219	0.02996	0.09375
P263	P231	0.109988	0.09375
P263	P235	0.531048	0.125
P263	P241	0.164237	0.15625
P263	P242	0.111876	0.09375
P263	P249	0.0446478	0.09375
P263	P250	-0.0162519	0.015625
P263	P256	0.157008	0.046875
P263	P258	0.113982	0.0234375
P263	P260	0.200158	0.15625
P263	P261	0.182042	0.078125
P264	P004	-0.0279304	0.1875
P264	P032	0.096858	0.09375
P264	P040	0.0475044	0.1875
P264	P066	-0.0141137	0.09375
P264	P089	0.135312	0.1875
P264	P115	0.0515349	0.140625
P264	P139	0.408878	0.375
P264	P149	0.0690485	0.09375
P264	P164	0.206015	0.1875
P264	P179	0.170865	0.140625
P264	P186	0.185762	0.0625
P264	P187	0.343183	0.1875
P264	P199	0.0343327	0.09375
P264	P208	0.138598	0.1875
P264	P209	0.166888	0.1875
P264	P214	0.181691	0.0625
P264	P219	0.120962	0.0625
P264	P231	0.152325	0.0625
P264	P238	0.0210462	0.046875
P264	P239	-0.0743873	0.09375
P264	P241	0.221969	0.09375
P264	P242	0.201424	0.03125
P264	P249	0.068104	0.0625
P264	P256	0.288401	0.125
P264	P258	0.215569	0.0625
P264	P260	0.212744	0.09375
P264	P261	0.205988	0.015625
P264	P262	0.145574	0.0625
P265	P004	-0.0155403	0.03125
P265	P005	0.0258569	0.0195312
P265	P010	-0.0458137	0.00390625
P265	P023	0.0267514	0.00390625
P265	P028	0.0343131	0.03125
P265	P032	0.00416184	0.015625
P265	P033	-0.10231	0.00195312
P265	P037	0.10994	0.03125
P265	P040	-0.0959206	0.03125
P265	P053	0.0151543	0.00195312
P265	P060	0.0978491	0.00195312
P265	P061	0.0163006	0.0078125
P265	P066	0.0162688	0.03125
P265	P069	0.161851	0.046875
P265	P070	0.0919178	0.03125
P265	P073	0.085012	0.015625
P265	P087	-0.0557125	0.0078125
P265	P089	0.0327629	0.125
P265	P101	0.0323005	0.015625
P265	P103	-0.0258074	0.000976562
P265	P105	0.0672428	0.015625
P265	P112	0.0108679	0.00195312
P265	P114	-0.0295683	0.00390625
P265	P115	0.0511182	0.125
P265	P118	0.0614322	0.000976562
P265	P120	0.0132899	0.0625
P265	P124	-0.0784662	0.00195312
P265	P126	-0.0892044	0.00195312
P265	P139	0.0211528	0.0625
P265	P149	0.0901867	0.125
P265	P154	0.131057	0.0234375
P265	P160	-0.131613	0.00585938
P265	P162	-0.0530882	0.00390625
P265	P163	-0.015684	0.0351562
P265	P164	0.0119471	0.03125
P265	P179	0.0903681	0.125
P265	P184	-0.0789527	0.00390625
P265	P186	-0.0732358	0.00390625
P265	P187	0.0463512	0.03125
P265	P199	0.0138878	0.25
P265	P204	-0.0685318	0.0078125
P265	P208	-0.0565219	0.03125
P265	P209	0.00333039	0.03125
P265	P214	-0.0874123	0.00390625
P265	P216	0.219937	0.125
P265	P219	-0.0191781	0.00390625
P265	P231	-0.0485788	0.00390625
P265	P238	-0.00411747	0.0625
P265	P239	0.0929084	0.0625
P265	P241	-0.141437	0.0195312
P265	P242	-0.0710355	0.00390625
P265	P249	-0.000754166	0.00390625
P265	P250	-0.0207375	0.000976562
P265	P256	-0.0739705	0.0175781
P265	P258	-0.0857636	0.00878906
P265	P260	-0.0744761	0.0195312
P265	P261	-0.116153	0.00390625
P265	P263	-0.125255	0.00390625
P265	P264	0.00646885	0.046875
P266	P188	0.340516	0.0625
P266	P207	0.485364	0.25
P266	P236	0.368143	0.0625
P266	P238	0.228824	0.125
P266	P240	0.0866428	0.125
P266	P250	-0.0163414	0.0625
P266	P254	0.304411	0.0625
P266	P255	0.357605	0.03125
P267	P188	0.374136	0.0613782
P267	P207	0.446488	0.245513
P267	P236	0.378599	0.0613782
P267	P238	0.272545	0.122756
P267	P240	0.0969184	0.122756
P267	P250	-0.0122277	0.0613782
P267	P254	0.312015	0.0613782
P267	P255	0.36914	0.0306891
P267	P266	0.831481	0.242257
P268	P005	-0.0769593	0.078125
P268	P010	0.151062	0.03125
P268	P023	-0.0704893	0.03125
P268	P028	-0.177186	0.03125
P268	P033	-0.075419	0.015625
P268	P053	-0.0453567	0.125
P268	P060	-0.0346237	0.015625
P268	P061	-0.204857	0.0625
P268	P069	-0.050485	0.0234375
P268	P070	-0.0778742	0.0078125
P268	P073	-0.0830326	0.00390625
P268	P087	0.147138	0.125
P268	P101	-0.102772	0.00390625
P268	P103	0.0488911	0.0078125
P268	P105	-0.0862146	0.00390625
P268	P112	-0.0123883	0.125
P268	P114	0.041317	0.03125
P268	P118	0.00849971	0.0078125
P268	P124	0.0529257	0.015625
P268	P126	-0.0677744	0.015625
P268	P154	-0.109886	0.0117188
P268	P160	0.251231	0.078125
P268	P162	0.27436	0.09375
P268	P163	0.169831	0.0625
P268	P184	0.347827	0.25
P268	P186	0.00302366	0.03125
P268	P188	0.148373	0.015625
P268	P204	-0.0342445	0.0625
P268	P207	0.288705	0.25
P268	P214	0.203538	0.03125
P268	P219	0.162201	0.03125
P268	P231	0.128602	0.03125
P268	P236	-0.0244487	0.015625
P268	P238	0.25543	0.03125
P268	P240	-0.0816766	0.03125
P268	P241	0.104208	0.03125
P268	P242	0.317902	0.0625
P268	P249	0.0858862	0.03125
P268	P250	0.397619	0.25
P268	P254	0.186532	0.015625
P268	P255	0.0254055	0.0078125
P268	P256	0.256798	0.015625
P268	P258	0.00293204	0.0078125
P268	P260	0.0795515	0.03125
P268	P261	0.200517	0.046875
P268	P263	0.0556327	0.03125
P268	P265	-0.0239391	0.00195312
P268	P266	0.139368	0.125
P268	P267	0.108086	0.122756
P270	P103	-0.0855387	0.125
P270	P130	0.0748328	0.25
P270	P131	-0.0644868	0.125
P270	P148	0.141569	0.25
P270	P215	0.014349	0.25
P273	P004	-0.0441355	0.03125
P273	P032	-0.0826931	0.015625
P273	P037	0.0340585	0.03125
P273	P040	-0.0934335	0.03125
P273	P066	0.100788	0.03125
P273	P089	0.0735471	0.125
P273	P115	0.0141528	0.1875
P273	P120	0.156392	0.0625
P273	P139	-0.0616594	0.0625
P273	P149	0.248832	0.25
P273	P163	0.0724666	0.03125
P273	P164	-0.0623039	0.03125
P273	P179	0.124674	0.1875
P273	P187	-0.0800721	0.03125
P273	P188	0.276377	0.0625
P273	P199	0.104809	0.125
P273	P207	0.143167	0.0625
P273	P208	-0.0790126	0.03125
P273	P209	-0.0356464	0.03125
P273	P216	0.207198	0.125
P273	P236	0.103856	0.015625
P273	P238	0.308185	0.25
P273	P239	0.330377	0.0625
P273	P240	0.138808	0.125
P273	P241	-0.0911585	0.015625
P273	P250	-0.00476263	0.015625
P273	P254	0.308694	0.0625
P273	P255	0.0852347	0.0078125
P273	P256	-0.0821785	0.015625
P273	P258	-0.140019	0.0078125
P273	P260	-0.069625	0.015625
P273	P264	-0.026953	0.046875
P273	P265	0.125101	0.0625
P273	P266	0.304577	0.125
P273	P267	0.337721	0.122756
P273	P268	0.107415	0.03125
P017	P005	0.17342	0.078125
P017	P010	0.411784	0.03125
P017	P023	-0.0355785	0.03125
P017	P028	0.00564409	0.03125
P017	P033	0.120943	0.015625
P017	P053	0.189786	0.125
P017	P060	-0.134221	0.015625
P017	P061	0.0435027	0.0625
P017	P069	-0.0821078	0.0234375
P017	P070	-0.0933977	0.0078125
P017	P073	-0.144439	0.00390625
P017	P087	0.438689	0.125
P017	P101	-0.165634	0.00390625
P017	P103	0.0731119	0.0078125
P017	P105	-0.192439	0.00390625
P017	P112	0.24857	0.125
P017	P114	0.251227	0.03125
P017	P116	0.149098	0.125
P017	P118	0.0529578	0.0078125
P017	P124	0.246841	0.015625
P017	P126	0.100898	0.015625
P017	P154	-0.0522494	0.0117188
P017	P160	0.28664	0.078125
P017	P162	0.47565	0.09375
P017	P163	0.223103	0.0625
P017	P184	0.582603	0.25
P017	P186	0.348044	0.03125
P017	P204	0.194572	0.0625
P017	P214	0.179295	0.03125
P017	P219	0.208448	0.03125
P017	P220	0.0151468	0.125
P017	P231	0.211833	0.03125
P017	P241	0.382782	0.03125
P017	P242	0.37345	0.0625
P017	P249	0.304405	0.03125
P017	P250	0.248422	0.0625
P017	P256	0.132632	0.015625
P017	P258	0.169797	0.0078125
P017	P260	0.144686	0.03125
P017	P261	0.297656	0.046875
P017	P263	0.00815396	0.03125
P017	P265	-0.0790907	0.00195312
P017	P268	0.217646	0.125
P018	P005	0.447275	0.3125
P018	P010	0.250611	0.09375
P018	P023	0.226417	0.09375
P018	P028	0.376595	0.3125
P018	P033	0.00269813	0.046875
P018	P053	0.14565	0.078125
P018	P060	-0.130474	0.046875
P018	P061	0.529026	0.1875
P018	P069	0.0215478	0.234375
P018	P070	0.0378478	0.078125
P018	P073	-0.0386274	0.0390625
P018	P087	0.417931	0.3125
P018	P101	-0.0566015	0.0390625
P018	P103	-0.0125222	0.0234375
P018	P105	-0.128302	0.0390625
P018	P112	0.276882	0.078125
P018	P114	-0.0494034	0.09375
P018	P118	0.0254946	0.0234375
P018	P124	0.0403728	0.046875
P018	P126	0.103482	0.046875
P018	P154	0.128842	0.117188
P018	P160	0.142052	0.140625
P018	P162	0.114052	0.09375
P018	P163	0.155759	0.15625
P018	P184	0.136117	0.15625
P018	P186	0.494359	0.09375
P018	P204	0.364769	0.1875
P018	P214	0.0416675	0.09375
P018	P219	0.142578	0.09375
P018	P231	0.140305	0.09375
P018	P241	0.157725	0.09375
P018	P242	-0.0190267	0.09375
P018	P249	0.274068	0.09375
P018	P250	-0.0481349	0.0390625
P018	P256	-0.152679	0.046875
P018	P258	0.177186	0.0234375
P018	P260	0.0686716	0.09375
P018	P261	0.0700777	0.09375
P018	P263	-0.0500721	0.09375
P018	P265	-0.0458951	0.0195312
P018	P268	-0.125597	0.078125
P018	P017	0.223707	0.078125
P027	P189	-0.102245	0.25
P045	P043	-0.0610962	0.25
P049	P174	0.212647	0.25
P052	P004	0.202332	0.125
P052	P032	0.0120578	0.0625
P052	P040	0.342716	0.125
P052	P066	-0.0860578	0.0625
P052	P089	0.132716	0.125
P052	P115	0.20772	0.09375
P052	P118	0.103324	0.03125
P052	P139	0.198805	0.25
P052	P142	0.109553	0.25
P052	P149	0.0769729	0.0625
P052	P164	-0.00791232	0.125
P052	P179	0.043765	0.09375
P052	P187	-0.059472	0.125
P052	P199	-0.0356534	0.0625
P052	P208	0.150441	0.125
P052	P209	0.110216	0.125
P052	P238	0.0227276	0.03125
P052	P239	-0.0168298	0.0625
P052	P241	0.195335	0.0625
P052	P256	0.010107	0.0625
P052	P258	0.256864	0.03125
P052	P260	-0.019162	0.0625
P052	P264	0.0234915	0.1875
P052	P265	-0.0551981	0.03125
P052	P273	-0.0336418	0.03125
P062	P193	0.110808	0.00390625
P062	P222	0.134633	0.00390625
P067	P005	-0.0226577	0.046875
P067	P010	-0.0497356	0.03125
P067	P023	-0.0774405	0.125
P067	P028	-0.0400499	0.03125
P067	P033	-0.0241492	0.015625
P067	P053	0.0339618	0.015625
P067	P060	-0.0857547	0.015625
P067	P061	-0.0735902	0.125
P067	P069	0.0353001	0.0234375
P067	P070	-0.00850825	0.0078125
P067	P073	-0.00405065	0.00390625
P067	P087	-0.000609207	0.0625
P067	P101	0.0356699	0.00390625
P067	P103	-0.0298431	0.132812
P067	P105	0.0461929	0.00390625
P067	P112	0.00357213	0.015625
P067	P114	0.00852381	0.03125
P067	P118	-0.0848524	0.0078125
P067	P124	-0.0499631	0.015625
P067	P126	0.0592889	0.015625
P067	P130	0.222144	0.125
P067	P131	0.0739388	0.125
P067	P148	0.232921	0.125
P067	P154	-0.00790423	0.0117188
P067	P160	-0.00582714	0.046875
P067	P162	-0.102049	0.03125
P067	P163	-0.114067	0.03125
P067	P184	-0.0471525	0.03125
P067	P186	-0.107477	0.03125
P067	P204	-0.0190597	0.0625
P067	P214	-0.0803768	0.03125
P067	P215	0.300102	0.125
P067	P219	-0.00450001	0.03125
P067	P231	0.0129917	0.03125
P067	P241	-0.0293589	0.03125
P067	P242	-0.121796	0.03125
P067	P249	-0.011712	0.03125
P067	P250	-0.0656268	0.0078125
P067	P256	-0.0671635	0.015625
P067	P258	0.00888623	0.0078125
P067	P260	-0.0154937	0.03125
P067	P261	-0.120799	0.03125
P067	P263	0.159962	0.03125
P067	P265	-0.0512157	0.00195312
P067	P268	-0.119429	0.015625
P067	P270	-0.0382595	0.125
P067	P017	-0.00759203	0.015625
P067	P018	-0.0166048	0.046875
P072	P060	0.232822	0.125
P072	P103	-0.0163299	0.0625
P072	P118	0.0861223	0.0625
P079	P005	-0.0751697	0.15625
P079	P010	0.182409	0.0625
P079	P023	-0.0544024	0.0625
P079	P028	-0.0613903	0.0625
P079	P033	0.101229	0.03125
P079	P053	-0.0177173	0.0625
P079	P060	-0.0165222	0.03125
P079	P061	-0.00703968	0.125
P079	P069	-0.0741615	0.046875
P079	P070	-0.0717785	0.015625
P079	P073	-0.0689839	0.0078125
P079	P087	0.065906	0.25
P079	P101	-0.0750209	0.0078125
P079	P103	-0.0892956	0.015625
P079	P105	-0.0956298	0.0078125
P079	P112	0.0587995	0.0625
P079	P114	0.189016	0.0625
P079	P118	-0.0557595	0.015625
P079	P124	0.0621341	0.03125
P079	P126	0.130371	0.03125
P079	P154	-0.0579602	0.0234375
P079	P160	0.11139	0.09375
P079	P162	0.257395	0.0625
P079	P163	0.0904981	0.125
P079	P184	0.315925	0.125
P079	P186	0.167246	0.0625
P079	P204	0.0633911	0.125
P079	P214	0.0155325	0.0625
P079	P219	0.0144643	0.0625
P079	P231	0.00922454	0.0625
P079	P241	0.12409	0.0625
P079	P242	0.219525	0.0625
P079	P249	-0.0104695	0.0625
P079	P250	0.014367	0.03125
P079	P256	0.0333967	0.03125
P079	P258	0.0930852	0.015625
P079	P260	0.0247481	0.0625
P079	P261	0.113053	0.0625
P079	P263	0.0637693	0.0625
P079	P265	-0.12787	0.00390625
P079	P268	0.0373515	0.0625
P079	P017	0.328554	0.0625
P079	P018	0.0548327	0.15625
P079	P067	0.00787074	0.03125
P081	P005	-0.026649	0.0195312
P081	P010	-0.218027	0.00390625
P081	P023	0.0285542	0.00390625
P081	P028	0.0735136	0.03125
P081	P033	-0.215323	0.00195312
P081	P053	-0.131595	0.00195312
P081	P060	0.113312	0.00195312
P081	P061	0.0496663	0.0078125
P081	P069	0.0653159	0.046875
P081	P070	0.0356635	0.03125
P081	P073	0.0565633	0.015625
P081	P087	-0.233482	0.0078125
P081	P101	0.0578186	0.015625
P081	P103	0.106006	0.000976562
P081	P105	0.0706166	0.015625
P081	P112	-0.122567	0.00195312
P081	P114	-0.20045	0.00390625
P081	P118	-0.029217	0.000976562
P081	P124	-0.231175	0.00195312
P081	P126	-0.183542	0.00195312
P081	P154	0.102919	0.0234375
P081	P160	-0.250985	0.00585938
P081	P162	-0.233006	0.00390625
P081	P163	-0.14873	0.00390625
P081	P184	-0.223064	0.00390625
P081	P186	-0.176896	0.00390625
P081	P204	-0.183279	0.0078125
P081	P214	-0.203186	0.00390625
P081	P219	-0.103438	0.00390625
P081	P231	-0.164009	0.00390625
P081	P241	-0.220528	0.00390625
P081	P242	-0.204462	0.00390625
P081	P249	-0.127209	0.00390625
P081	P250	-0.192533	0.000976562
P081	P256	-0.183491	0.00195312
P081	P258	-0.151486	0.000976562
P081	P260	-0.165753	0.00390625
P081	P261	-0.222791	0.00390625
P081	P263	-0.181556	0.00390625
P081	P265	0.101598	0.125
P081	P268	-0.159236	0.00195312
P081	P017	-0.214444	0.00195312
P081	P018	-0.0669488	0.0195312
P081	P067	-0.0893853	0.00195312
P081	P079	-0.113002	0.00390625
P082	P005	0.111461	0.0195312
P082	P010	0.00675063	0.00390625
P082	P023	-0.0173967	0.00390625
P082	P028	-0.016329	0.03125
P082	P033	-0.0135383	0.00195312
P082	P037	0.134314	0.0625
P082	P053	0.125606	0.00195312
P082	P060	-0.130953	0.00195312
P082	P061	-0.08611	0.0078125
P082	P066	0.03505	0.03125
P082	P069	-0.00521467	0.046875
P082	P070	-0.087246	0.03125
P082	P073	-0.0763338	0.015625
P082	P087	0.239643	0.0078125
P082	P089	0.169308	0.0625
P082	P101	-0.107846	0.015625
P082	P103	0.602614	0.000976562
P082	P105	-0.102604	0.015625
P082	P112	0.0502341	0.00195312
P082	P114	-0.0802504	0.00390625
P082	P115	0.200173	0.046875
P082	P118	-0.111409	0.000976562
P082	P120	0.0872589	0.125
P082	P124	0.00293832	0.00195312
P082	P126	-0.0968596	0.00195312
P082	P149	0.0496264	0.03125
P082	P154	-0.0506436	0.0234375
P082	P160	0.073937	0.00585938
P082	P162	0.0608988	0.00390625
P082	P163	0.135099	0.0664062
P082	P179	0.0891626	0.046875
P082	P184	0.0896952	0.00390625
P082	P186	-0.0623512	0.00390625
P082	P199	0.054964	0.03125
P082	P204	-0.0465568	0.0078125
P082	P214	0.0755933	0.00390625
P082	P219	0.107644	0.00390625
P082	P231	0.0695476	0.00390625
P082	P238	-0.0225489	0.015625
P082	P239	0.0183964	0.03125
P082	P241	0.0916708	0.00390625
P082	P242	-0.0493834	0.00390625
P082	P249	0.0818799	0.00390625
P082	P250	0.0982876	0.000976562
P082	P256	-0.0290781	0.00195312
P082	P258	-0.115876	0.000976562
P082	P260	0.0531043	0.00390625
P082	P261	0.00133788	0.00390625
P082	P263	-0.0312046	0.00390625
P082	P265	-0.0279465	0.140625
P082	P268	0.0462336	0.00195312
P082	P273	-0.0375962	0.015625
P082	P017	0.0775813	0.00195312
P082	P018	-0.0105375	0.0195312
P082	P067	-0.0272211	0.00195312
P082	P079	-0.0898487	0.00390625
P082	P081	0.110512	0.125
P083	P005	0.000720384	0.0234375
P083	P010	-0.0497092	0.015625
P083	P023	-0.000680123	0.015625
P083	P028	0.0104814	0.015625
P083	P033	0.566104	0.25
P083	P053	-0.0326846	0.0078125
P083	P060	-0.0653282	0.0078125
P083	P061	-0.00820567	0.03125
P083	P069	-0.0203084	0.0117188
P083	P070	-0.0318782	0.00390625
P083	P073	0.00563538	0.00195312
P083	P087	-0.075714	0.03125
P083	P101	0.0170623	0.00195312
P083	P103	0.0287716	0.00390625
P083	P105	-0.0018831	0.00195312
P083	P112	-0.037674	0.0078125
P083	P114	0.175632	0.125
P083	P118	0.0363661	0.00390625
P083	P124	0.144164	0.125
P083	P126	0.312681	0.125
P083	P154	-0.0368612	0.00585938
P083	P160	-0.0892111	0.0234375
P083	P162	-0.0770821	0.015625
P083	P163	-0.0868855	0.015625
P083	P184	-0.0766637	0.015625
P083	P186	0.0266364	0.015625
P083	P204	0.0458985	0.03125
P083	P214	-0.00341029	0.015625
P083	P219	-0.0841321	0.015625
P083	P231	-0.0733016	0.015625
P083	P241	0.0756194	0.015625
P083	P242	-0.0685988	0.015625
P083	P249	0.0117729	0.015625
P083	P250	-0.138772	0.00390625
P083	P256	-0.0311902	0.0078125
P083	P258	-0.056741	0.00390625
P083	P260	0.00878277	0.015625
P083	P261	-0.0286415	0.0234375
P083	P263	-0.108719	0.015625
P083	P265	-0.0529326	0.000976562
P083	P268	-0.131085	0.0078125
P083	P017	0.0415409	0.0078125
P083	P018	0.0494245	0.0234375
P083	P067	-0.0470707	0.0078125
P083	P079	0.0497769	0.015625
P083	P081	0.10741	0.000976562
P083	P082	0.0314914	0.000976562
P099	P062	0.524861	0.125
P102	P174	0.0844498	0.125
P102	P189	0.223423	0.25
P102	P027	0.182508	0.125
P102	P049	0.477809	0.25
P121	P136	0.412014	0.0625
P121	P144	0.290502	0.125
P122	P033	0.792441	0.25
P122	P124	0.551956	0.25
P122	P126	0.8529	0.25
P122	P083	0.29223	0.125
P141	P076	0.334169	0.125
P141	P136	0.240996	0.0625
P141	P144	0.192293	0.125
P141	P121	0.432159	0.125
P145	P005	0.0663356	0.15442
P145	P010	0.437265	0.0617679
P145	P023	-0.0779678	0.0617679
P145	P028	-0.0696378	0.0617679
P145	P033	0.0394644	0.030884
P145	P053	0.119057	0.247072
P145	P060	-0.144056	0.030884
P145	P061	-0.00979764	0.123536
P145	P069	-0.100215	0.0463259
P145	P070	-0.127652	0.015442
P145	P073	-0.173258	0.00772099
P145	P087	0.490317	0.247072
P145	P101	-0.20185	0.00772099
P145	P103	0.0916998	0.015442
P145	P105	-0.198061	0.00772099
P145	P112	0.219255	0.247072
P145	P114	0.207394	0.0617679
P145	P118	0.0066481	0.015442
P145	P124	0.224499	0.030884
P145	P126	0.11621	0.030884
P145	P154	-0.0815828	0.023163
P145	P160	0.45663	0.15442
P145	P162	0.59817	0.185304
P145	P163	0.40956	0.123536
P145	P184	0.756349	0.268543
P145	P186	0.241195	0.0617679
P145	P204	0.19637	0.123536
P145	P214	0.219165	0.0617679
P145	P219	0.310964	0.0617679
P145	P231	0.335867	0.0617679
P145	P241	0.361152	0.0617679
P145	P242	0.486724	0.123536
P145	P249	0.198558	0.0617679
P145	P250	0.291165	0.123536
P145	P256	0.180723	0.030884
P145	P258	0.14668	0.015442
P145	P260	0.147466	0.0617679
P145	P261	0.320039	0.0926519
P145	P263	0.137498	0.0617679
P145	P265	-0.0886858	0.00386049
P145	P268	0.341016	0.247072
P145	P017	0.601546	0.247072
P145	P018	0.143054	0.15442
P145	P067	-0.0425429	0.030884
P145	P079	0.327539	0.123536
P145	P081	-0.223024	0.00386049
P145	P082	0.0972438	0.00386049
P145	P083	-0.0721614	0.015442
P146	P174	0.0795236	0.125
P146	P189	0.184202	0.25
P146	P027	0.0241704	0.125
P146	P049	0.489016	0.25
P146	P102	0.284128	0.25
P158	P004	-0.0396952	0.0625
P158	P032	-0.0290097	0.03125
P158	P037	-0.0502438	0.0625
P158	P040	-0.0589076	0.0625
P158	P066	0.0751129	0.0625
P158	P089	0.336522	0.25
P158	P115	0.27019	0.25
P158	P120	0.31736	0.125
P158	P139	0.0428596	0.125
P158	P149	0.363019	0.25
P158	P163	0.154896	0.0625
P158	P164	0.0481556	0.0625
P158	P179	0.327086	0.25
P158	P187	0.0515466	0.0625
P158	P199	0.301068	0.25
P158	P208	-0.0352487	0.0625
P158	P209	0.0377065	0.0625
P158	P216	0.402124	0.25
P158	P238	0.16811	0.125
P158	P239	0.180188	0.125
P158	P241	-0.00509676	0.03125
P158	P256	0.0811275	0.03125
P158	P258	-0.0597642	0.015625
P158	P260	0.0176238	0.03125
P158	P264	0.08751	0.09375
P158	P265	0.142892	0.125
P158	P273	0.196161	0.125
P158	P052	-0.0397266	0.0625
P158	P082	0.0208723	0.03125
P166	P005	-0.0360416	0.0195312
P166	P010	-0.00950894	0.00390625
P166	P020	0.0681326	0.03125
P166	P023	0.0235742	0.00390625
P166	P028	0.0139652	0.03125
P166	P033	-0.0378902	0.00195312
P166	P053	-0.0147751	0.00195312
P166	P060	0.0463343	0.00195312
P166	P061	-0.00402591	0.0078125
P166	P069	0.126363	0.046875
P166	P070	0.117028	0.078125
P166	P073	0.250162	0.25
P166	P087	-0.0246439	0.0078125
P166	P101	0.115309	0.09375
P166	P103	-0.0679553	0.000976562
P166	P105	0.128224	0.09375
P166	P112	0.0206967	0.00195312
P166	P114	0.0109957	0.00390625
P166	P118	0.0161101	0.000976562
P166	P124	-0.0121485	0.00195312
P166	P126	-0.00203017	0.00195312
P166	P154	0.144327	0.0234375
P166	P160	-0.0615429	0.00585938
P166	P162	-0.0722923	0.00390625
P166	P163	0.00100058	0.00390625
P166	P184	-0.0498763	0.00390625
P166	P186	0.0222446	0.00390625
P166	P204	0.0541629	0.0078125
P166	P214	-0.0572458	0.00390625
P166	P219	-0.00794276	0.00390625
P166	P231	-0.0301876	0.00390625
P166	P241	-0.131003	0.00390625
P166	P242	-0.0426392	0.00390625
P166	P249	-0.0696602	0.00390625
P166	P250	-0.0968482	0.000976562
P166	P256	-0.0482949	0.00195312
P166	P258	0.00260679	0.000976562
P166	P260	-0.0610355	0.00390625
P166	P261	-0.0511258	0.00390625
P166	P263	-0.0680126	0.00390625
P166	P265	0.0919904	0.0078125
P166	P268	-0.0926348	0.00195312
P166	P017	-0.0851432	0.00195312
P166	P018	0.0608877	0.0195312
P166	P067	0.0637081	0.00195312
P166	P079	-0.011592	0.00390625
P166	P081	-0.0128939	0.0078125
P166	P082	-0.0675467	0.0078125
P166	P083	-0.0136667	0.000976562
P166	P145	-0.0467202	0.00386049
P167	P005	0.0375201	0.0195312
P167	P010	0.00762248	0.00390625
P167	P023	-0.0631827	0.00390625
P167	P028	-0.0209177	0.03125
P167	P033	-0.062264	0.00195312
P167	P037	0.21977	0.125
P167	P053	-0.0386096	0.00195312
P167	P060	0.0491127	0.00195312
P167	P061	-0.0196447	0.0078125
P167	P066	0.157122	0.03125
P167	P069	0.0426197	0.046875
P167	P070	0.00108794	0.03125
P167	P073	-0.0141123	0.015625
P167	P087	-0.0449605	0.0078125
P167	P089	0.21992	0.0625
P167	P101	-0.0320649	0.015625
P167	P103	0.131616	0.000976562
P167	P105	-0.044102	0.015625
P167	P112	-0.053141	0.00195312
P167	P114	-0.0341405	0.00390625
P167	P115	0.0339816	0.046875
P167	P118	0.0600479	0.000976562
P167	P120	0.338448	0.125
P167	P124	-0.00706709	0.00195312
P167	P126	-0.123778	0.00195312
P167	P149	0.12582	0.03125
P167	P154	0.0335516	0.0234375
P167	P160	-0.0534559	0.00585938
P167	P162	-0.0100765	0.00390625
P167	P163	0.0937852	0.0664062
P167	P179	0.145166	0.046875
P167	P184	-0.0574809	0.00390625
P167	P186	-0.0345103	0.00390625
P167	P199	0.183675	0.03125
P167	P204	-0.00310224	0.0078125
P167	P214	-0.029971	0.00390625
P167	P219	-0.0936433	0.00390625
P167	P231	-0.0854951	0.00390625
P167	P238	0.0526098	0.015625
P167	P239	-0.000285107	0.03125
P167	P241	-0.154558	0.00390625
P167	P242	0.0591018	0.00390625
P167	P249	-0.0823922	0.00390625
P167	P250	-0.0305291	0.000976562
P167	P256	0.0159987	0.00195312
P167	P258	-0.0555167	0.000976562
P167	P260	-0.0162058	0.00390625
P167	P261	-0.00166272	0.00390625
P167	P263	-0.0736831	0.00390625
P167	P265	0.0583649	0.140625
P167	P268	-0.0662152	0.00195312
P167	P273	0.081409	0.015625
P167	P017	-0.124238	0.00195312
P167	P018	-0.0577124	0.0195312
P167	P067	-0.127382	0.00195312
P167	P079	-0.0719548	0.00390625
P167	P081	0.212533	0.125
P167	P082	0.138571	0.15625
P167	P083	-0.0193067	0.000976562
P167	P145	-0.0544117	0.00386049
P167	P158	0.176872	0.03125
P167	P166	-0.0176516	0.0078125
P171	P005	-0.0202038	0.0195312
P171	P010	0.0485328	0.00390625
P171	P023	-0.0807548	0.00390625
P171	P028	-0.117519	0.03125
P171	P033	0.0361304	0.00195312
P171	P037	-0.144124	0.0625
P171	P053	0.216126	0.00195312
P171	P060	0.0104829	0.00195312
P171	P061	-0.166607	0.0078125
P171	P066	0.273793	0.03125
P171	P069	-0.0422411	0.046875
P171	P070	-0.00267689	0.03125
P171	P073	-0.0310539	0.015625
P171	P087	0.0346455	0.0078125
P171	P089	0.23777	0.0625
P171	P101	-0.078478	0.015625
P171	P103	0.0393717	0.000976562
P171	P105	-0.0747962	0.015625
P171	P112	0.147749	0.00195312
P171	P114	0.0416317	0.00390625
P171	P115	0.140878	0.046875
P171	P118	-0.0205841	0.000976562
P171	P120	0.264652	0.125
P171	P124	0.033123	0.00195312
P171	P126	-0.0576296	0.00195312
P171	P149	0.147404	0.03125
P171	P154	-0.0530627	0.0234375
P171	P160	0.15045	0.00585938
P171	P162	0.0200561	0.00390625
P171	P163	0.0777729	0.0664062
P171	P179	0.182099	0.046875
P171	P184	0.0340804	0.00390625
P171	P186	-0.0515676	0.00390625
P171	P199	0.164026	0.03125
P171	P204	0.211913	0.0078125
P171	P214	0.200689	0.00390625
P171	P219	0.0448665	0.00390625
P171	P231	0.0290233	0.00390625
P171	P238	0.0752644	0.015625
P171	P239	-0.00311021	0.03125
P171	P241	0.0933602	0.00390625
P171	P242	0.0631668	0.00390625
P171	P249	-0.107092	0.00390625
P171	P250	0.105045	0.000976562
P171	P256	0.250338	0.00195312
P171	P258	0.175563	0.000976562
P171	P260	0.17249	0.00390625
P171	P261	-0.00944234	0.00390625
P171	P263	-0.0173252	0.00390625
P171	P265	-0.0287319	0.140625
P171	P268	0.0346053	0.00195312
P171	P273	-0.00702348	0.015625
P171	P017	-0.0141154	0.00195312
P171	P018	-0.0678422	0.0195312
P171	P067	0.00669887	0.00195312
P171	P079	0.0137099	0.00390625
P171	P081	-0.112392	0.125
P171	P082	0.042822	0.25
P171	P083	-0.0862003	0.000976562
P171	P145	0.0387312	0.00386049
P171	P158	0.166091	0.03125
P171	P166	-0.00572044	0.0078125
P171	P167	0.152253	0.15625
P182	P037	-0.151716	0.25
P182	P066	0.140938	0.0625
P182	P089	0.401745	0.125
P182	P115	0.144093	0.09375
P182	P120	0.481666	0.25
P182	P149	0.137455	0.0625
P182	P163	0.320461	0.125
P182	P179	0.247232	0.09375
P182	P199	0.23305	0.0625
P182	P238	-0.0214528	0.03125
P182	P239	-0.0744759	0.0625
P182	P265	-0.000515034	0.03125
P182	P273	-0.00793538	0.03125
P182	P082	0.0046601	0.0625
P182	P158	0.24716	0.0625
P182	P167	0.2929	0.25
P182	P171	0.470414	0.0625
P190	P116	0.749014	0.25
P190	P220	-0.0168787	0.125
P190	P017	0.181489	0.125
P191	P004	0.00417046	0.125
P191	P032	0.150335	0.0625
P191	P040	0.197049	0.125
P191	P066	-0.0617524	0.0625
P191	P089	0.324977	0.125
P191	P115	0.314267	0.09375
P191	P139	0.38103	0.25
P191	P149	0.158741	0.0625
P191	P157	0.718207	0.25
P191	P164	-0.0530595	0.125
P191	P179	0.247984	0.09375
P191	P187	-0.000195625	0.125
P191	P199	-0.0521784	0.0625
P191	P208	0.158364	0.125
P191	P209	0.133434	0.125
P191	P238	0.101248	0.03125
P191	P239	0.0701636	0.0625
P191	P241	0.204032	0.0625
P191	P256	0.209895	0.0625
P191	P258	0.0114667	0.03125
P191	P260	0.162521	0.0625
P191	P264	0.220058	0.1875
P191	P265	-0.0226128	0.03125
P191	P273	-0.00387479	0.03125
P191	P052	0.361556	0.125
P191	P158	0.048857	0.0625
P192	P005	0.0377403	0.0664062
P192	P010	-0.0400653	0.0351562
P192	P020	-0.00476996	0.03125
P192	P023	0.111484	0.253906
P192	P028	0.147787	0.0625
P192	P033	0.0511091	0.0175781
P192	P053	-0.0545473	0.0175781
P192	P060	0.0357236	0.0175781
P192	P061	0.236128	0.132812
P192	P069	0.0702043	0.0703125
P192	P070	0.1218	0.0859375
P192	P073	0.0759619	0.253906
P192	P087	-0.0393889	0.0703125
P192	P101	0.0688612	0.0976562
P192	P103	-0.137301	0.00878906
P192	P105	0.0611593	0.0976562
P192	P112	-0.0512236	0.0175781
P192	P114	-0.0227392	0.0351562
P192	P118	0.0384402	0.00878906
P192	P124	-0.00178258	0.0175781
P192	P126	0.0322059	0.0175781
P192	P131	0.0529871	0.0625
P192	P154	0.0598986	0.0351562
P192	P160	-0.0937658	0.0527344
P192	P162	-0.0780173	0.0351562
P192	P163	0.0240321	0.0351562
P192	P184	-0.106308	0.0351562
P192	P186	0.19682	0.0351562
P192	P204	0.0694044	0.0703125
P192	P214	-0.0780324	0.0351562
P192	P219	-0.0170928	0.0351562
P192	P231	-0.0152448	0.0351562
P192	P241	-0.0906029	0.0351562
P192	P242	-0.0851905	0.0351562
P192	P249	0.111598	0.0351562
P192	P250	-0.0697065	0.00878906
P192	P256	-0.0894795	0.0175781
P192	P258	0.124938	0.00878906
P192	P260	0.0315386	0.0351562
P192	P261	0.0301885	0.0351562
P192	P263	-0.0871324	0.0351562
P192	P265	0.00372731	0.00976562
P192	P268	-0.087865	0.0175781
P192	P017	-0.105548	0.0175781
P192	P018	0.232828	0.0664062
P192	P067	0.00154165	0.0644531
P192	P079	-0.0149452	0.0351562
P192	P081	-0.0413245	0.00976562
P192	P082	-0.13868	0.00976562
P192	P083	0.0518433	0.00878906
P192	P145	-0.105294	0.0347444
P192	P166	0.10492	0.126953
P192	P167	-0.012511	0.00976562
P192	P171	-0.036478	0.00976562
P200	P005	-0.0655631	0.0195312
P200	P010	-0.13485	0.00390625
P200	P020	0.151079	0.0625
P200	P023	0.0329236	0.00390625
P200	P028	-0.00710444	0.03125
P200	P033	-0.0964816	0.00195312
P200	P053	-0.0874514	0.00195312
P200	P060	0.137279	0.00195312
P200	P061	-0.0584029	0.0078125
P200	P069	0.0797213	0.046875
P200	P070	0.285384	0.078125
P200	P073	0.346585	0.09375
P200	P087	-0.205369	0.0078125
P200	P101	0.330587	0.125
P200	P103	-0.0482895	0.000976562
P200	P105	0.369059	0.25
P200	P112	-0.132831	0.00195312
[truncated: 5,297 more rows]
